# Supplementary material for: Antibacterial activity of solid surfaces is critically dependent on relative humidity, inoculum volume, and organic soiling
Source: FEMS Microbes. 2023 Dec 1;5:xtad022. doi: 10.1093/femsmc/xtad022 (PMC10781430; doi:10.1093/femsmc/xtad022)
Supplement: xtad022_Supplemental_Files [file xtad022_supplemental_files.zip]

Archive with 2 entries (2 files):
- Supplementary Raw Data.xlsx
- Supplementary Figures and Tables.pdf
