# Supplementary material for: Antibacterial activity of solid surfaces is critically dependent on relative humidity, inoculum volume, and organic soiling
Source: FEMS Microbes. 2023 Dec 1;5:xtad022. doi: 10.1093/femsmc/xtad022 (PMC10781430; doi:10.1093/femsmc/xtad022)
Supplement: xtad022_Supplemental_Files [file xtad022_supplemental_files.zip › Supplementary Raw Data.xlsx]

## Sheet: Info sheet
Supplementary for Antibacterial activity of solid surfaces is critically dependent on relative humidity, inoculum volume and organic soiling Harleen Kauraa*, Merilin Rosenbergaa*, Mati Kookb, Dmytro Danilianb, Vambola Kisandb, Angela Ivaska a Institute of Molecular and Cell Biology, University of Tartu, Riia 23, 51010 Tartu , Estonia b Institute of Physics, University of Tartu, W. Ostwaldi 1, 504…
Abbreviations used
CuC- Copper Coupon
CuT- Copper Tape
AgC- Silver Coupon
AgP- Silver paint
SQ- Si-Quat coating
SS- Steel
NC- Glass
0.3BI- bacterial inoculum of target OD value 0.3 (For E.coli)
1.76 BI- bacterial inoculum of target OD value 1.76 (For E.coli)
0.47BI- bacterial inoculum of target OD value 0.47 (For S.aureus)
2.34BI- bacterial inoculum of target OD value 2.34 ( For S.aureus)
SL- Soil load
NB- 1:500 x diluted nutrient broth
50- 1x50µl drop (0.3/0.47OD)
10- 5x10µl drop(1.76/2.34 OD)
RH- 90%, 50%, 20%
Time point- 0.5h, 1h, 2h, 6h

## Sheet: Exposed droplet, E. coli
Log10CFU/(surface)	Surface	RH	Exposure, h	Environment	Drop size
7.1	CuC	90	0.5	SL	50
7	CuC	90	0.5	SL	50
7	CuC	90	0.5	SL	50
6.96	CuC	90	0.5	SL	50
6.91	CuC	90	0.5	SL	50
7	CuC	90	0.5	SL	50
6.88	CuC	90	1	SL	50
6.91	CuC	90	1	SL	50
7.04	CuC	90	1	SL	50
7	CuC	90	1	SL	50
7	CuC	90	1	SL	50
6.78	CuC	90	1	SL	50
6.98	CuC	90	1	SL	50
7.12	CuC	90	2	SL	50
7	CuC	90	2	SL	50
7.22	CuC	90	2	SL	50
7.16	CuC	90	2	SL	50
7.02	CuC	90	2	SL	50
6.91	CuC	90	2	SL	50
7.08	CuC	90	2	SL	50
7.21	CuC	90	6	SL	50
7.23	CuC	90	6	SL	50
7.19	CuC	90	6	SL	50
7.4	CuC	90	6	SL	50
7.22	CuC	90	6	SL	50
7.28	CuC	90	6	SL	50
7.7	CuC	90	6	SL	50
6.85	CuC	90	0.5	NB	50
6.74	CuC	90	0.5	NB	50
6.19	CuC	90	0.5	NB	50
6.19	CuC	90	0.5	NB	50
6.3	CuC	90	0.5	NB	50
6.66	CuC	90	0.5	NB	50
6	CuC	90	1	NB	50
5.3	CuC	90	1	NB	50
4.4	CuC	90	1	NB	50
7.4	CuC	90	1	NB	50
5.78	CuC	90	1	NB	50
5.12	CuC	90	1	NB	50
6.55	CuC	90	1	NB	50
5.7	CuC	90	2	NB	50
4.18	CuC	90	2	NB	50
4.06	CuC	90	2	NB	50
7.02	CuC	90	2	NB	50
3.7	CuC	90	2	NB	50
4.06	CuC	90	2	NB	50
6.23	CuC	90	2	NB	50
0	CuC	90	6	NB	50
0	CuC	90	6	NB	50
0	CuC	90	6	NB	50
0	CuC	90	6	NB	50
0	CuC	90	6	NB	50
0	CuC	90	6	NB	50
0	CuC	90	6	NB	50
6.88	CuC	90	0.5	SL	10
7.1	CuC	90	0.5	SL	10
6.93	CuC	90	0.5	SL	10
7.13	CuC	90	0.5	SL	10
7.06	CuC	90	0.5	SL	10
7.16	CuC	90	0.5	SL	10
7.1	CuC	90	0.5	SL	10
7.08	CuC	90	1	SL	10
6.95	CuC	90	1	SL	10
5.06	CuC	90	1	SL	10
6.85	CuC	90	1	SL	10
7.08	CuC	90	1	SL	10
6.9	CuC	90	1	SL	10
6.98	CuC	90	1	SL	10
5.78	CuC	90	2	SL	10
6.88	CuC	90	2	SL	10
4.31	CuC	90	2	SL	10
6.93	CuC	90	2	SL	10
6.15	CuC	90	2	SL	10
7.02	CuC	90	2	SL	10
0	CuC	90	6	SL	10
0	CuC	90	6	SL	10
0	CuC	90	6	SL	10
0	CuC	90	6	SL	10
0	CuC	90	6	SL	10
0	CuC	90	6	SL	10
6.3	CuC	90	0.5	NB	10
6.3	CuC	90	0.5	NB	10
6.7	CuC	90	0.5	NB	10
6.13	CuC	90	0.5	NB	10
6.18	CuC	90	0.5	NB	10
6.6	CuC	90	0.5	NB	10
6.81	CuC	90	0.5	NB	10
6	CuC	90	1	NB	10
5.16	CuC	90	1	NB	10
5.24	CuC	90	1	NB	10
4.65	CuC	90	1	NB	10
4.54	CuC	90	1	NB	10
5.02	CuC	90	1	NB	10
6.48	CuC	90	1	NB	10
0	CuC	90	2	NB	10
0	CuC	90	2	NB	10
0	CuC	90	2	NB	10
0	CuC	90	2	NB	10
0	CuC	90	2	NB	10
3.65	CuC	90	2	NB	10
5.4	CuC	90	2	NB	10
4.54	CuC	90	2	NB	10
0	CuC	90	6	NB	10
0	CuC	90	6	NB	10
0	CuC	90	6	NB	10
0	CuC	90	6	NB	10
0	CuC	90	6	NB	10
0	CuC	90	6	NB	10
0	CuC	90	6	NB	10
7.02	CuT	90	0.5	SL	50
6.96	CuT	90	0.5	SL	50
6.66	CuT	90	0.5	SL	50
6.85	CuT	90	1	SL	50
6.82	CuT	90	1	SL	50
7.13	CuT	90	1	SL	50
7.02	CuT	90	2	SL	50
6.98	CuT	90	2	SL	50
7.27	CuT	90	2	SL	50
6.78	CuT	90	6	SL	50
6.74	CuT	90	6	SL	50
6.55	CuT	90	6	SL	50
7.19	CuT	90	0.5	NB	50
6.98	CuT	90	0.5	NB	50
6.78	CuT	90	0.5	NB	50
7.02	CuT	90	0.5	NB	50
6.66	CuT	90	1	NB	50
6.85	CuT	90	1	NB	50
6.7	CuT	90	1	NB	50
6.85	CuT	90	2	NB	50
6.3	CuT	90	2	NB	50
6.96	CuT	90	2	NB	50
0	CuT	90	6	NB	50
0	CuT	90	6	NB	50
4.18	CuT	90	6	NB	50
6.08	CuT	90	6	NB	50
5.55	CuT	90	6	NB	50
6.81	CuT	90	0.5	SL	10
7.11	CuT	90	0.5	SL	10
6.95	CuT	90	0.5	SL	10
6.9	CuT	90	1	SL	10
6.95	CuT	90	1	SL	10
7.02	CuT	90	1	SL	10
0	CuT	90	2	SL	10
3	CuT	90	2	SL	10
6.78	CuT	90	2	SL	10
7	CuT	90	2	SL	10
6.9	CuT	90	2	SL	10
0	CuT	90	6	SL	10
0	CuT	90	6	SL	10
0	CuT	90	6	SL	10
6.88	CuT	90	0.5	NB	10
6.6	CuT	90	0.5	NB	10
6.98	CuT	90	0.5	NB	10
6.65	CuT	90	0.5	NB	10
6.54	CuT	90	1	NB	10
6.3	CuT	90	1	NB	10
6.7	CuT	90	1	NB	10
0	CuT	90	2	NB	10
3.48	CuT	90	2	NB	10
6.02	CuT	90	2	NB	10
6.74	CuT	90	2	NB	10
6.06	CuT	90	2	NB	10
0	CuT	90	6	NB	10
0	CuT	90	6	NB	10
0	CuT	90	6	NB	10
6.82	AgC	90	0.5	SL	50
6.93	AgC	90	0.5	SL	50
6.55	AgC	90	0.5	SL	50
6.85	AgC	90	1	SL	50
6.93	AgC	90	1	SL	50
6.18	AgC	90	1	SL	50
6.85	AgC	90	2	SL	50
6.91	AgC	90	2	SL	50
5.96	AgC	90	2	SL	50
6.48	AgC	90	6	SL	50
5.48	AgC	90	6	SL	50
5.66	AgC	90	6	SL	50
6.48	AgC	90	0.5	NB	50
6.85	AgC	90	0.5	NB	50
6.4	AgC	90	0.5	NB	50
6.78	AgC	90	1	NB	50
6.96	AgC	90	1	NB	50
6.08	AgC	90	1	NB	50
6.3	AgC	90	2	NB	50
6.78	AgC	90	2	NB	50
6.06	AgC	90	2	NB	50
6.4	AgC	90	6	NB	50
5.74	AgC	90	6	NB	50
5.91	AgC	90	6	NB	50
7.1	AgC	90	0.5	SL	10
6.9	AgC	90	0.5	SL	10
6.54	AgC	90	0.5	SL	10
6.65	AgC	90	1	SL	10
6.9	AgC	90	1	SL	10
5.93	AgC	90	1	SL	10
6.7	AgC	90	2	SL	10
6.74	AgC	90	2	SL	10
6.13	AgC	90	2	SL	10
5.7	AgC	90	6	SL	10
5.29	AgC	90	6	SL	10
4.78	AgC	90	6	SL	10
7.13	AgC	90	0.5	NB	10
7.15	AgC	90	0.5	NB	10
6.6	AgC	90	0.5	NB	10
6.81	AgC	90	1	NB	10
6.95	AgC	90	1	NB	10
5.98	AgC	90	1	NB	10
6.74	AgC	90	2	NB	10
6.88	AgC	90	2	NB	10
5.78	AgC	90	2	NB	10
2.7	AgC	90	6	NB	10
0	AgC	90	6	NB	10
0	AgC	90	6	NB	10
7.06	AgP	90	0.5	SL	50
6.93	AgP	90	0.5	SL	50
7.04	AgP	90	0.5	SL	50
7	AgP	90	1	SL	50
6.98	AgP	90	1	SL	50
7.04	AgP	90	1	SL	50
7	AgP	90	2	SL	50
7.04	AgP	90	2	SL	50
7.02	AgP	90	2	SL	50
7.16	AgP	90	6	SL	50
7.4	AgP	90	6	SL	50
7.25	AgP	90	6	SL	50
7	AgP	90	0.5	NB	50
6.93	AgP	90	0.5	NB	50
6.85	AgP	90	0.5	NB	50
7.04	AgP	90	1	NB	50
6.98	AgP	90	1	NB	50
6.88	AgP	90	1	NB	50
7	AgP	90	2	NB	50
7.02	AgP	90	2	NB	50
7	AgP	90	2	NB	50
6.96	AgP	90	6	NB	50
6.91	AgP	90	6	NB	50
7.08	AgP	90	6	NB	50
6.88	AgP	90	0.5	SL	10
7.11	AgP	90	0.5	SL	10
6.95	AgP	90	0.5	SL	10
7.06	AgP	90	1	SL	10
6.78	AgP	90	1	SL	10
6.9	AgP	90	1	SL	10
6.93	AgP	90	2	SL	10
6.88	AgP	90	2	SL	10
6.81	AgP	90	2	SL	10
6.85	AgP	90	6	SL	10
6.81	AgP	90	6	SL	10
6.95	AgP	90	6	SL	10
6.9	AgP	90	0.5	NB	10
7.02	AgP	90	0.5	NB	10
7.02	AgP	90	0.5	NB	10
7.16	AgP	90	1	NB	10
7.04	AgP	90	1	NB	10
7.11	AgP	90	1	NB	10
5.48	AgP	90	2	NB	10
6	AgP	90	2	NB	10
6.98	AgP	90	2	NB	10
0	AgP	90	6	NB	10
0	AgP	90	6	NB	10
3.95	AgP	90	6	NB	10
3.7	AgP	90	6	NB	10
7.04	SQ	90	0.5	SL	50
6.91	SQ	90	0.5	SL	50
6.93	SQ	90	0.5	SL	50
6.96	SQ	90	1	SL	50
6.98	SQ	90	1	SL	50
7	SQ	90	1	SL	50
7.18	SQ	90	2	SL	50
7.25	SQ	90	2	SL	50
6.85	SQ	90	2	SL	50
7.48	SQ	90	6	SL	50
7.32	SQ	90	6	SL	50
7.74	SQ	90	6	SL	50
6.85	SQ	90	0.5	NB	50
6.85	SQ	90	0.5	NB	50
6.82	SQ	90	0.5	NB	50
7.4	SQ	90	1	NB	50
6.7	SQ	90	1	NB	50
6.55	SQ	90	1	NB	50
7.02	SQ	90	2	NB	50
5.93	SQ	90	2	NB	50
6.7	SQ	90	2	NB	50
6.04	SQ	90	6	NB	50
6.7	SQ	90	6	NB	50
0	SQ	90	6	NB	50
5.98	SQ	90	6	NB	50
7.06	SQ	90	0.5	SL	10
7.11	SQ	90	0.5	SL	10
7.11	SQ	90	0.5	SL	10
7.04	SQ	90	0.5	SL	10
7.06	SQ	90	0.5	SL	10
7	SQ	90	1	SL	10
7.1	SQ	90	1	SL	10
6.9	SQ	90	1	SL	10
7.02	SQ	90	1	SL	10
7.02	SQ	90	1	SL	10
6.93	SQ	90	2	SL	10
7	SQ	90	2	SL	10
6.08	SQ	90	2	SL	10
7.06	SQ	90	2	SL	10
6.85	SQ	90	2	SL	10
6.88	SQ	90	6	SL	10
6.81	SQ	90	6	SL	10
3	SQ	90	6	SL	10
5.19	SQ	90	6	SL	10
6.08	SQ	90	6	SL	10
6.54	SQ	90	6	SL	10
6.85	SQ	90	0.5	NB	10
6.88	SQ	90	0.5	NB	10
6.93	SQ	90	0.5	NB	10
6.98	SQ	90	0.5	NB	10
6.85	SQ	90	0.5	NB	10
6.81	SQ	90	1	NB	10
6.48	SQ	90	1	NB	10
6.48	SQ	90	1	NB	10
6.54	SQ	90	1	NB	10
6.48	SQ	90	1	NB	10
5.65	SQ	90	2	NB	10
4.7	SQ	90	2	NB	10
7.08	SQ	90	2	NB	10
6.48	SQ	90	2	NB	10
6.48	SQ	90	2	NB	10
0	SQ	90	6	NB	10
0	SQ	90	6	NB	10
0	SQ	90	6	NB	10
0	SQ	90	6	NB	10
0	SQ	90	6	NB	10
7.22	SS	90	0.5	SL	50
6.91	SS	90	0.5	SL	50
7.06	SS	90	0.5	SL	50
6.98	SS	90	0.5	SL	50
6.96	SS	90	1	SL	50
7.1	SS	90	1	SL	50
7.15	SS	90	1	SL	50
6.82	SS	90	1	SL	50
7.02	SS	90	1	SL	50
7.06	SS	90	2	SL	50
7.04	SS	90	2	SL	50
7.26	SS	90	2	SL	50
7.02	SS	90	2	SL	50
7.04	SS	90	2	SL	50
7.31	SS	90	6	SL	50
7.21	SS	90	6	SL	50
7.39	SS	90	6	SL	50
7.74	SS	90	6	SL	50
7.25	SS	90	6	SL	50
7.31	SS	90	0.5	NB	50
7.13	SS	90	0.5	NB	50
7.08	SS	90	0.5	NB	50
7.02	SS	90	0.5	NB	50
6.74	SS	90	1	NB	50
6.96	SS	90	1	NB	50
7.15	SS	90	1	NB	50
7.04	SS	90	1	NB	50
7.06	SS	90	1	NB	50
6.98	SS	90	2	NB	50
6.78	SS	90	2	NB	50
7.23	SS	90	2	NB	50
6.93	SS	90	2	NB	50
7.22	SS	90	2	NB	50
7.1	SS	90	6	NB	50
6.93	SS	90	6	NB	50
6.82	SS	90	6	NB	50
7.15	SS	90	6	NB	50
7.04	SS	90	6	NB	50
6.65	SS	90	0.5	SL	10
6.98	SS	90	0.5	SL	10
7.11	SS	90	0.5	SL	10
7.02	SS	90	0.5	SL	10
7.29	SS	90	0.5	SL	10
6.93	SS	90	0.5	SL	10
7.02	SS	90	1	SL	10
7.08	SS	90	1	SL	10
7.1	SS	90	1	SL	10
7.08	SS	90	1	SL	10
7.02	SS	90	1	SL	10
7.22	SS	90	1	SL	10
6.7	SS	90	2	SL	10
6.81	SS	90	2	SL	10
7.24	SS	90	2	SL	10
6.9	SS	90	2	SL	10
6.28	SS	90	2	SL	10
7.15	SS	90	2	SL	10
6.3	SS	90	6	SL	10
6.2	SS	90	6	SL	10
6.22	SS	90	6	SL	10
6.93	SS	90	6	SL	10
4.3	SS	90	6	SL	10
5.9	SS	90	6	SL	10
6.95	SS	90	0.5	NB	10
7.15	SS	90	0.5	NB	10
7.08	SS	90	0.5	NB	10
7.04	SS	90	0.5	NB	10
7.16	SS	90	0.5	NB	10
7.15	SS	90	0.5	NB	10
7.04	SS	90	1	NB	10
6.93	SS	90	1	NB	10
7.16	SS	90	1	NB	10
7.11	SS	90	1	NB	10
6.78	SS	90	1	NB	10
7.04	SS	90	1	NB	10
6.4	SS	90	2	NB	10
6.74	SS	90	2	NB	10
7.11	SS	90	2	NB	10
5.74	SS	90	2	NB	10
5.4	SS	90	2	NB	10
7.2	SS	90	2	NB	10
3.54	SS	90	6	NB	10
4.02	SS	90	6	NB	10
4.65	SS	90	6	NB	10
3.9	SS	90	6	NB	10
3.88	SS	90	6	NB	10
5.48	SS	90	6	NB	10
7.1	NC	90	0.5	SL	50
7.08	NC	90	0.5	SL	50
7.04	NC	90	0.5	SL	50
6.96	NC	90	0.5	SL	50
6.74	NC	90	0.5	SL	50
6.74	NC	90	0.5	SL	50
6.91	NC	90	0.5	SL	50
6.78	NC	90	0.5	SL	50
6.6	NC	90	0.5	SL	50
7.04	NC	90	1	SL	50
7.02	NC	90	1	SL	50
6.96	NC	90	1	SL	50
6.98	NC	90	1	SL	50
7	NC	90	1	SL	50
6.7	NC	90	1	SL	50
7	NC	90	1	SL	50
6.21	NC	90	1	SL	50
7.06	NC	90	2	SL	50
7.06	NC	90	2	SL	50
6.88	NC	90	2	SL	50
6.91	NC	90	2	SL	50
6.88	NC	90	2	SL	50
6.78	NC	90	2	SL	50
6.91	NC	90	2	SL	50
6.4	NC	90	2	SL	50
7.78	NC	90	6	SL	50
7.41	NC	90	6	SL	50
7.82	NC	90	6	SL	50
7.4	NC	90	6	SL	50
7.21	NC	90	6	SL	50
7.66	NC	90	6	SL	50
6.66	NC	90	6	SL	50
7.22	NC	90	0.5	NB	50
7.1	NC	90	0.5	NB	50
7.02	NC	90	0.5	NB	50
6.98	NC	90	0.5	NB	50
6.85	NC	90	0.5	NB	50
6.88	NC	90	0.5	NB	50
6.74	NC	90	0.5	NB	50
7.02	NC	90	0.5	NB	50
6.3	NC	90	0.5	NB	50
7.12	NC	90	1	NB	50
6.96	NC	90	1	NB	50
6.85	NC	90	1	NB	50
6.98	NC	90	1	NB	50
6.96	NC	90	1	NB	50
6.91	NC	90	1	NB	50
7	NC	90	1	NB	50
6.25	NC	90	1	NB	50
6.93	NC	90	2	NB	50
6.96	NC	90	2	NB	50
6.93	NC	90	2	NB	50
6.91	NC	90	2	NB	50
6.96	NC	90	2	NB	50
6.78	NC	90	2	NB	50
6.91	NC	90	2	NB	50
6.55	NC	90	2	NB	50
7.02	NC	90	6	NB	50
7.08	NC	90	6	NB	50
6.98	NC	90	6	NB	50
7.02	NC	90	6	NB	50
7.08	NC	90	6	NB	50
6.78	NC	90	6	NB	50
7.04	NC	90	6	NB	50
6.85	NC	90	6	NB	50
6.4	NC	90	6	NB	50
7.16	NC	90	0.5	SL	10
7.2	NC	90	0.5	SL	10
7.11	NC	90	0.5	SL	10
6.9	NC	90	0.5	SL	10
7.08	NC	90	0.5	SL	10
6.88	NC	90	0.5	SL	10
6.98	NC	90	0.5	SL	10
6.95	NC	90	0.5	SL	10
6.4	NC	90	0.5	SL	10
7	NC	90	1	SL	10
6.88	NC	90	1	SL	10
7.06	NC	90	1	SL	10
6.98	NC	90	1	SL	10
6.88	NC	90	1	SL	10
6.93	NC	90	1	SL	10
6.88	NC	90	1	SL	10
6.93	NC	90	1	SL	10
6.3	NC	90	1	SL	10
7.19	NC	90	2	SL	10
6.18	NC	90	2	SL	10
7.2	NC	90	2	SL	10
6.81	NC	90	2	SL	10
7.13	NC	90	2	SL	10
7.06	NC	90	2	SL	10
7.04	NC	90	2	SL	10
6.81	NC	90	2	SL	10
6.78	NC	90	2	SL	10
6.81	NC	90	2	SL	10
6.81	NC	90	6	SL	10
4.74	NC	90	6	SL	10
5.7	NC	90	6	SL	10
5.02	NC	90	6	SL	10
5.78	NC	90	6	SL	10
5.95	NC	90	6	SL	10
7.11	NC	90	6	SL	10
6.24	NC	90	6	SL	10
6.95	NC	90	0.5	NB	10
7.15	NC	90	0.5	NB	10
6.9	NC	90	0.5	NB	10
7.08	NC	90	0.5	NB	10
7.1	NC	90	0.5	NB	10
6.95	NC	90	0.5	NB	10
6.48	NC	90	0.5	NB	10
6.88	NC	90	0.5	NB	10
6.98	NC	90	0.5	NB	10
6.54	NC	90	0.5	NB	10
7.04	NC	90	1	NB	10
7	NC	90	1	NB	10
7.08	NC	90	1	NB	10
6.85	NC	90	1	NB	10
7.06	NC	90	1	NB	10
7.02	NC	90	1	NB	10
6.85	NC	90	1	NB	10
6.98	NC	90	1	NB	10
6.24	NC	90	1	NB	10
6.74	NC	90	2	NB	10
5.88	NC	90	2	NB	10
7.11	NC	90	2	NB	10
6.98	NC	90	2	NB	10
6.95	NC	90	2	NB	10
7.08	NC	90	2	NB	10
7.1	NC	90	2	NB	10
7.06	NC	90	2	NB	10
6.7	NC	90	2	NB	10
6.4	NC	90	2	NB	10
5.95	NC	90	6	NB	10
4.74	NC	90	6	NB	10
5.88	NC	90	6	NB	10
5.26	NC	90	6	NB	10
5.88	NC	90	6	NB	10
5.95	NC	90	6	NB	10
5.6	NC	90	6	NB	10
6.54	NC	90	6	NB	10
5.74	NC	90	6	NB	10
3.98	NC	90	6	NB	10
7.04	CuC	50	0.5	SL	50
7.04	CuC	50	0.5	SL	50
7.12	CuC	50	0.5	SL	50
6.93	CuC	50	1	SL	50
7.1	CuC	50	1	SL	50
6.98	CuC	50	1	SL	50
7.06	CuC	50	1	SL	50
6.78	CuC	50	1	SL	50
7.1	CuC	50	1	SL	50
7.15	CuC	50	2	SL	50
7.08	CuC	50	2	SL	50
7.1	CuC	50	2	SL	50
7.1	CuC	50	2	SL	50
7.08	CuC	50	2	SL	50
6	CuC	50	6	SL	50
6.74	CuC	50	6	SL	50
6.08	CuC	50	6	SL	50
6.6	CuC	50	0.5	NB	50
6.55	CuC	50	0.5	NB	50
6.74	CuC	50	0.5	NB	50
6.6	CuC	50	1	NB	50
7.19	CuC	50	1	NB	50
7.21	CuC	50	1	NB	50
5.27	CuC	50	1	NB	50
5.48	CuC	50	1	NB	50
4.06	CuC	50	1	NB	50
4.06	CuC	50	2	NB	50
4.13	CuC	50	2	NB	50
4.36	CuC	50	2	NB	50
3.93	CuC	50	2	NB	50
5.18	CuC	50	2	NB	50
0	CuC	50	6	NB	50
0	CuC	50	6	NB	50
0	CuC	50	6	NB	50
6.6	CuC	50	0.5	SL	10
6.48	CuC	50	0.5	SL	10
6.74	CuC	50	0.5	SL	10
6.4	CuC	50	1	SL	10
6.6	CuC	50	1	SL	10
5.95	CuC	50	1	SL	10
6.34	CuC	50	1	SL	10
6.6	CuC	50	1	SL	10
6.6	CuC	50	1	SL	10
6.06	CuC	50	2	SL	10
6.54	CuC	50	2	SL	10
6.2	CuC	50	2	SL	10
6.06	CuC	50	2	SL	10
5.9	CuC	50	2	SL	10
5.7	CuC	50	6	SL	10
5.78	CuC	50	6	SL	10
6.6	CuC	50	6	SL	10
6.3	CuC	50	0.5	NB	10
4.93	CuC	50	0.5	NB	10
5.4	CuC	50	0.5	NB	10
0	CuC	50	1	NB	10
0	CuC	50	1	NB	10
0	CuC	50	1	NB	10
0	CuC	50	1	NB	10
0	CuC	50	1	NB	10
0	CuC	50	1	NB	10
0	CuC	50	2	NB	10
0	CuC	50	2	NB	10
0	CuC	50	2	NB	10
0	CuC	50	2	NB	10
0	CuC	50	6	NB	10
0	CuC	50	6	NB	10
0	CuC	50	6	NB	10
7.06	CuT	50	0.5	SL	50
7.08	CuT	50	0.5	SL	50
7.12	CuT	50	0.5	SL	50
7.12	CuT	50	1	SL	50
7.12	CuT	50	1	SL	50
7	CuT	50	1	SL	50
7	CuT	50	1	SL	50
7.04	CuT	50	1	SL	50
6.98	CuT	50	1	SL	50
7.1	CuT	50	2	SL	50
7.1	CuT	50	2	SL	50
6.93	CuT	50	2	SL	50
7	CuT	50	2	SL	50
7	CuT	50	2	SL	50
5.74	CuT	50	6	SL	50
5.6	CuT	50	6	SL	50
6.08	CuT	50	6	SL	50
7	CuT	50	0.5	NB	50
7.02	CuT	50	0.5	NB	50
6.78	CuT	50	0.5	NB	50
6.82	CuT	50	1	NB	50
7	CuT	50	1	NB	50
7	CuT	50	1	NB	50
6.78	CuT	50	1	NB	50
6.88	CuT	50	1	NB	50
6.6	CuT	50	1	NB	50
6.82	CuT	50	2	NB	50
6.88	CuT	50	2	NB	50
6.66	CuT	50	2	NB	50
6.78	CuT	50	2	NB	50
6.66	CuT	50	2	NB	50
0	CuT	50	6	NB	50
0	CuT	50	6	NB	50
0	CuT	50	6	NB	50
6.88	CuT	50	0.5	SL	10
6.93	CuT	50	0.5	SL	10
6.78	CuT	50	0.5	SL	10
6.54	CuT	50	1	SL	10
6.4	CuT	50	1	SL	10
6.18	CuT	50	1	SL	10
6.28	CuT	50	1	SL	10
5.6	CuT	50	1	SL	10
5.93	CuT	50	1	SL	10
6.2	CuT	50	2	SL	10
6.06	CuT	50	2	SL	10
6.04	CuT	50	2	SL	10
5.85	CuT	50	2	SL	10
5.74	CuT	50	2	SL	10
5.81	CuT	50	6	SL	10
6.11	CuT	50	6	SL	10
7.18	CuT	50	6	SL	10
5.74	CuT	50	6	SL	10
5.11	CuT	50	6	SL	10
5.95	CuT	50	6	SL	10
6.98	CuT	50	0.5	NB	10
7.1	CuT	50	0.5	NB	10
6.78	CuT	50	0.5	NB	10
5.02	CuT	50	1	NB	10
5.11	CuT	50	1	NB	10
4.54	CuT	50	1	NB	10
4.23	CuT	50	1	NB	10
3.81	CuT	50	1	NB	10
2.7	CuT	50	1	NB	10
4.78	CuT	50	2	NB	10
3.48	CuT	50	2	NB	10
3.7	CuT	50	2	NB	10
3.81	CuT	50	2	NB	10
0	CuT	50	6	NB	10
4.18	CuT	50	6	NB	10
3.54	CuT	50	6	NB	10
2.7	CuT	50	6	NB	10
3.4	CuT	50	6	NB	10
0	CuT	50	6	NB	10
6.82	AgC	50	0.5	SL	50
7.16	AgC	50	0.5	SL	50
6.74	AgC	50	0.5	SL	50
6.82	AgC	50	1	SL	50
7.1	AgC	50	1	SL	50
6.78	AgC	50	1	SL	50
6.13	AgC	50	2	SL	50
6.88	AgC	50	2	SL	50
6.66	AgC	50	2	SL	50
5.78	AgC	50	6	SL	50
6.29	AgC	50	6	SL	50
5.82	AgC	50	6	SL	50
6.4	AgC	50	0.5	NB	50
7.06	AgC	50	0.5	NB	50
6.74	AgC	50	0.5	NB	50
6.82	AgC	50	1	NB	50
5.96	AgC	50	1	NB	50
6.85	AgC	50	1	NB	50
6.02	AgC	50	2	NB	50
3.96	AgC	50	2	NB	50
6.48	AgC	50	2	NB	50
4.12	AgC	50	6	NB	50
3.91	AgC	50	6	NB	50
2.7	AgC	50	6	NB	50
6.3	AgC	50	0.5	SL	10
6.9	AgC	50	0.5	SL	10
6.6	AgC	50	0.5	SL	10
6.1	AgC	50	1	SL	10
6.93	AgC	50	1	SL	10
6.18	AgC	50	1	SL	10
6.06	AgC	50	2	SL	10
6.74	AgC	50	2	SL	10
6.54	AgC	50	2	SL	10
6.06	AgC	50	6	SL	10
6.18	AgC	50	6	SL	10
5.98	AgC	50	6	SL	10
5.02	AgC	50	0.5	NB	10
5.48	AgC	50	0.5	NB	10
6.18	AgC	50	0.5	NB	10
5.28	AgC	50	1	NB	10
5.23	AgC	50	1	NB	10
4.6	AgC	50	1	NB	10
4.98	AgC	50	2	NB	10
5.6	AgC	50	2	NB	10
4.4	AgC	50	2	NB	10
4.08	AgC	50	6	NB	10
4.85	AgC	50	6	NB	10
4.74	AgC	50	6	NB	10
7.08	AgP	50	0.5	SL	50
6.96	AgP	50	0.5	SL	50
6.91	AgP	50	0.5	SL	50
7.06	AgP	50	1	SL	50
6.85	AgP	50	1	SL	50
6.88	AgP	50	1	SL	50
6.91	AgP	50	2	SL	50
7.02	AgP	50	2	SL	50
7.12	AgP	50	2	SL	50
6.66	AgP	50	6	SL	50
6.4	AgP	50	6	SL	50
6.66	AgP	50	6	SL	50
7	AgP	50	0.5	NB	50
7.08	AgP	50	0.5	NB	50
7.04	AgP	50	0.5	NB	50
6.88	AgP	50	1	NB	50
6.98	AgP	50	1	NB	50
7.08	AgP	50	1	NB	50
6.82	AgP	50	2	NB	50
6.98	AgP	50	2	NB	50
6.96	AgP	50	2	NB	50
3.7	AgP	50	6	NB	50
3	AgP	50	6	NB	50
3.48	AgP	50	6	NB	50
6.93	AgP	50	0.5	SL	10
6.95	AgP	50	0.5	SL	10
6.88	AgP	50	0.5	SL	10
6.88	AgP	50	1	SL	10
6.88	AgP	50	1	SL	10
6.78	AgP	50	1	SL	10
6.85	AgP	50	2	SL	10
6.65	AgP	50	2	SL	10
6.98	AgP	50	2	SL	10
6.54	AgP	50	6	SL	10
6.93	AgP	50	6	SL	10
6.6	AgP	50	6	SL	10
7.04	AgP	50	0.5	NB	10
6.9	AgP	50	0.5	NB	10
6.95	AgP	50	0.5	NB	10
5.93	AgP	50	1	NB	10
5.85	AgP	50	1	NB	10
5.95	AgP	50	1	NB	10
5.93	AgP	50	2	NB	10
5.78	AgP	50	2	NB	10
5.74	AgP	50	2	NB	10
5.74	AgP	50	6	NB	10
5.95	AgP	50	6	NB	10
5.74	AgP	50	6	NB	10
7.02	SQ	50	0.5	SL	50
7.04	SQ	50	0.5	SL	50
7.15	SQ	50	0.5	SL	50
7.08	SQ	50	1	SL	50
6.96	SQ	50	1	SL	50
7.06	SQ	50	1	SL	50
7.12	SQ	50	2	SL	50
7.13	SQ	50	2	SL	50
7.02	SQ	50	2	SL	50
6.44	SQ	50	6	SL	50
6.7	SQ	50	6	SL	50
6.74	SQ	50	6	SL	50
6.78	SQ	50	0.5	NB	50
6.91	SQ	50	0.5	NB	50
6.85	SQ	50	0.5	NB	50
6.91	SQ	50	1	NB	50
6.91	SQ	50	1	NB	50
6.78	SQ	50	1	NB	50
6.66	SQ	50	2	NB	50
6.48	SQ	50	2	NB	50
6.3	SQ	50	2	NB	50
5.08	SQ	50	6	NB	50
4.96	SQ	50	6	NB	50
3.82	SQ	50	6	NB	50
7.13	SQ	50	0.5	SL	10
7.04	SQ	50	0.5	SL	10
6.85	SQ	50	0.5	SL	10
6.95	SQ	50	1	SL	10
6.98	SQ	50	1	SL	10
6.65	SQ	50	1	SL	10
7	SQ	50	2	SL	10
6.95	SQ	50	2	SL	10
6.78	SQ	50	2	SL	10
6.95	SQ	50	6	SL	10
7	SQ	50	6	SL	10
6.7	SQ	50	6	SL	10
6.95	SQ	50	0.5	NB	10
7	SQ	50	0.5	NB	10
6.93	SQ	50	0.5	NB	10
5.85	SQ	50	1	NB	10
6.23	SQ	50	1	NB	10
6.22	SQ	50	1	NB	10
5.93	SQ	50	2	NB	10
5.22	SQ	50	2	NB	10
6.04	SQ	50	2	NB	10
4.88	SQ	50	6	NB	10
4.85	SQ	50	6	NB	10
5.74	SQ	50	6	NB	10
7.12	SS	50	0.5	SL	50
6.91	SS	50	0.5	SL	50
7.16	SS	50	0.5	SL	50
7.04	SS	50	1	SL	50
6.88	SS	50	1	SL	50
7.15	SS	50	1	SL	50
6.98	SS	50	1	SL	50
7	SS	50	1	SL	50
7.1	SS	50	1	SL	50
7.12	SS	50	2	SL	50
7.19	SS	50	2	SL	50
7.06	SS	50	2	SL	50
7.02	SS	50	2	SL	50
6.98	SS	50	2	SL	50
6.78	SS	50	6	SL	50
6.85	SS	50	6	SL	50
6.78	SS	50	6	SL	50
6.91	SS	50	0.5	NB	50
7.1	SS	50	0.5	NB	50
7.04	SS	50	0.5	NB	50
6.98	SS	50	1	NB	50
7.16	SS	50	1	NB	50
7.08	SS	50	1	NB	50
7	SS	50	1	NB	50
7.06	SS	50	1	NB	50
7.12	SS	50	1	NB	50
7.21	SS	50	2	NB	50
7	SS	50	2	NB	50
7.06	SS	50	2	NB	50
6.96	SS	50	2	NB	50
7.02	SS	50	2	NB	50
6.02	SS	50	6	NB	50
5.96	SS	50	6	NB	50
6.06	SS	50	6	NB	50
6.88	SS	50	0.5	SL	10
7	SS	50	0.5	SL	10
6.88	SS	50	0.5	SL	10
6.74	SS	50	1	SL	10
6.85	SS	50	1	SL	10
6.98	SS	50	1	SL	10
6.78	SS	50	1	SL	10
6.81	SS	50	1	SL	10
6.6	SS	50	1	SL	10
6.81	SS	50	2	SL	10
6.93	SS	50	2	SL	10
6.3	SS	50	2	SL	10
6.98	SS	50	2	SL	10
6.81	SS	50	2	SL	10
6.81	SS	50	6	SL	10
6.65	SS	50	6	SL	10
6.98	SS	50	6	SL	10
6.48	SS	50	0.5	NB	10
6.65	SS	50	0.5	NB	10
6.85	SS	50	0.5	NB	10
6	SS	50	1	NB	10
6.18	SS	50	1	NB	10
6.65	SS	50	1	NB	10
6.6	SS	50	1	NB	10
6.48	SS	50	1	NB	10
5.93	SS	50	1	NB	10
6.29	SS	50	2	NB	10
6.65	SS	50	2	NB	10
6.54	SS	50	2	NB	10
6.3	SS	50	2	NB	10
6.13	SS	50	2	NB	10
5.9	SS	50	6	NB	10
6.04	SS	50	6	NB	10
7	SS	50	6	NB	10
7.13	NC	50	0.5	SL	50
6.98	NC	50	0.5	SL	50
7.02	NC	50	0.5	SL	50
6.91	NC	50	0.5	SL	50
6.91	NC	50	0.5	SL	50
6.7	NC	50	0.5	SL	50
7.1	NC	50	0.5	SL	50
6.96	NC	50	0.5	SL	50
7.12	NC	50	1	SL	50
7.16	NC	50	1	SL	50
7.06	NC	50	1	SL	50
6.88	NC	50	1	SL	50
6.96	NC	50	1	SL	50
7.12	NC	50	1	SL	50
7.13	NC	50	1	SL	50
6.98	NC	50	1	SL	50
7.26	NC	50	1	SL	50
7	NC	50	1	SL	50
6.91	NC	50	1	SL	50
7.18	NC	50	2	SL	50
7.06	NC	50	2	SL	50
7.02	NC	50	2	SL	50
6.91	NC	50	2	SL	50
7.08	NC	50	2	SL	50
7.02	NC	50	2	SL	50
7.04	NC	50	2	SL	50
6.48	NC	50	2	SL	50
6.82	NC	50	2	SL	50
6.74	NC	50	6	SL	50
6.82	NC	50	6	SL	50
6.88	NC	50	6	SL	50
6.6	NC	50	6	SL	50
6.55	NC	50	6	SL	50
6.15	NC	50	6	SL	50
6.48	NC	50	6	SL	50
6.3	NC	50	6	SL	50
6.88	NC	50	0.5	NB	50
6.88	NC	50	0.5	NB	50
7.04	NC	50	0.5	NB	50
6.96	NC	50	0.5	NB	50
7.04	NC	50	0.5	NB	50
6.55	NC	50	0.5	NB	50
7.06	NC	50	0.5	NB	50
6.78	NC	50	0.5	NB	50
6.96	NC	50	1	NB	50
7.02	NC	50	1	NB	50
7	NC	50	1	NB	50
7.02	NC	50	1	NB	50
7.08	NC	50	1	NB	50
7	NC	50	1	NB	50
6.96	NC	50	1	NB	50
6.88	NC	50	1	NB	50
6.74	NC	50	1	NB	50
6.93	NC	50	1	NB	50
6.85	NC	50	1	NB	50
7.02	NC	50	2	NB	50
7.02	NC	50	2	NB	50
6.93	NC	50	2	NB	50
6.85	NC	50	2	NB	50
7.08	NC	50	2	NB	50
6.91	NC	50	2	NB	50
6.88	NC	50	2	NB	50
6.55	NC	50	2	NB	50
6.82	NC	50	2	NB	50
6.18	NC	50	6	NB	50
6.25	NC	50	6	NB	50
6.3	NC	50	6	NB	50
6.6	NC	50	6	NB	50
6.19	NC	50	6	NB	50
6.04	NC	50	6	NB	50
6.48	NC	50	6	NB	50
5.82	NC	50	6	NB	50
7.19	NC	50	0.5	SL	10
7.1	NC	50	0.5	SL	10
6.93	NC	50	0.5	SL	10
7.08	NC	50	0.5	SL	10
6.98	NC	50	0.5	SL	10
6.3	NC	50	0.5	SL	10
6.9	NC	50	0.5	SL	10
6.93	NC	50	0.5	SL	10
6.95	NC	50	1	SL	10
6.78	NC	50	1	SL	10
7.04	NC	50	1	SL	10
7	NC	50	1	SL	10
6.7	NC	50	1	SL	10
6.7	NC	50	1	SL	10
7.04	NC	50	1	SL	10
6.6	NC	50	1	SL	10
6.11	NC	50	1	SL	10
7.08	NC	50	1	SL	10
6.74	NC	50	1	SL	10
6.81	NC	50	2	SL	10
6.74	NC	50	2	SL	10
6.9	NC	50	2	SL	10
6.88	NC	50	2	SL	10
6.54	NC	50	2	SL	10
6.74	NC	50	2	SL	10
6.85	NC	50	2	SL	10
6.48	NC	50	2	SL	10
6.81	NC	50	2	SL	10
6.65	NC	50	2	SL	10
6.74	NC	50	6	SL	10
6.6	NC	50	6	SL	10
6.6	NC	50	6	SL	10
6.95	NC	50	6	SL	10
6.7	NC	50	6	SL	10
6.88	NC	50	6	SL	10
6.85	NC	50	6	SL	10
6.74	NC	50	6	SL	10
6.06	NC	50	6	SL	10
6.7	NC	50	6	SL	10
6.18	NC	50	6	SL	10
7.1	NC	50	0.5	NB	10
7.11	NC	50	0.5	NB	10
7.11	NC	50	0.5	NB	10
7.1	NC	50	0.5	NB	10
6.54	NC	50	0.5	NB	10
6.3	NC	50	0.5	NB	10
7.13	NC	50	0.5	NB	10
6.54	NC	50	0.5	NB	10
6.54	NC	50	1	NB	10
6.74	NC	50	1	NB	10
6.78	NC	50	1	NB	10
6.15	NC	50	1	NB	10
6.24	NC	50	1	NB	10
6.1	NC	50	1	NB	10
6.22	NC	50	1	NB	10
6.48	NC	50	1	NB	10
5.4	NC	50	1	NB	10
6.26	NC	50	1	NB	10
6.06	NC	50	1	NB	10
6.42	NC	50	2	NB	10
6.6	NC	50	2	NB	10
6.11	NC	50	2	NB	10
6.4	NC	50	2	NB	10
6.24	NC	50	2	NB	10
6.2	NC	50	2	NB	10
6.32	NC	50	2	NB	10
5.85	NC	50	2	NB	10
6.4	NC	50	2	NB	10
6.16	NC	50	2	NB	10
6.06	NC	50	6	NB	10
6.54	NC	50	6	NB	10
7.15	NC	50	6	NB	10
6.15	NC	50	6	NB	10
5.9	NC	50	6	NB	10
5.3	NC	50	6	NB	10
6.13	NC	50	6	NB	10
6.18	NC	50	6	NB	10
5.3	NC	50	6	NB	10
5.9	NC	50	6	NB	10
5.88	NC	50	6	NB	10
7	CuC	20	0.5	SL	50
7	CuC	20	0.5	SL	50
6.93	CuC	20	0.5	SL	50
7.13	CuC	20	1	SL	50
7.22	CuC	20	1	SL	50
7.13	CuC	20	1	SL	50
7.26	CuC	20	1	SL	50
6.7	CuC	20	2	SL	50
6.82	CuC	20	2	SL	50
6.6	CuC	20	2	SL	50
6.48	CuC	20	6	SL	50
6.6	CuC	20	6	SL	50
6.6	CuC	20	6	SL	50
6.3	CuC	20	0.5	NB	50
6.48	CuC	20	0.5	NB	50
6.78	CuC	20	0.5	NB	50
6.4	CuC	20	1	NB	50
5.48	CuC	20	1	NB	50
5.55	CuC	20	1	NB	50
0	CuC	20	2	NB	50
0	CuC	20	2	NB	50
0	CuC	20	2	NB	50
0	CuC	20	6	NB	50
0	CuC	20	6	NB	50
0	CuC	20	6	NB	50
6.7	CuC	20	0.5	SL	10
6.95	CuC	20	0.5	SL	10
6.6	CuC	20	0.5	SL	10
6.65	CuC	20	1	SL	10
6.65	CuC	20	1	SL	10
6.65	CuC	20	1	SL	10
6.78	CuC	20	2	SL	10
6.6	CuC	20	2	SL	10
6.88	CuC	20	2	SL	10
6.4	CuC	20	6	SL	10
6.26	CuC	20	6	SL	10
6.54	CuC	20	6	SL	10
5.54	CuC	20	0.5	NB	10
5.88	CuC	20	0.5	NB	10
6.06	CuC	20	0.5	NB	10
4.3	CuC	20	1	NB	10
4.6	CuC	20	1	NB	10
5.06	CuC	20	1	NB	10
5.65	CuC	20	2	NB	10
5.08	CuC	20	2	NB	10
4.78	CuC	20	2	NB	10
4.1	CuC	20	2	NB	10
4.88	CuC	20	6	NB	10
3.95	CuC	20	6	NB	10
2.7	CuC	20	6	NB	10
7.06	CuT	20	0.5	SL	50
7.12	CuT	20	0.5	SL	50
6.98	CuT	20	0.5	SL	50
6.96	CuT	20	1	SL	50
6.93	CuT	20	1	SL	50
6.85	CuT	20	1	SL	50
6.18	CuT	20	2	SL	50
6.55	CuT	20	2	SL	50
6.55	CuT	20	2	SL	50
5.98	CuT	20	6	SL	50
6.4	CuT	20	6	SL	50
6	CuT	20	6	SL	50
6.96	CuT	20	0.5	NB	50
6.98	CuT	20	0.5	NB	50
6.96	CuT	20	0.5	NB	50
6.6	CuT	20	1	NB	50
6.6	CuT	20	1	NB	50
6.74	CuT	20	1	NB	50
4.88	CuT	20	2	NB	50
5.18	CuT	20	2	NB	50
5.3	CuT	20	2	NB	50
4.6	CuT	20	6	NB	50
5.06	CuT	20	6	NB	50
4.82	CuT	20	6	NB	50
6.65	CuT	20	0.5	SL	10
6.65	CuT	20	0.5	SL	10
6.7	CuT	20	0.5	SL	10
6.54	CuT	20	1	SL	10
6.54	CuT	20	1	SL	10
6.6	CuT	20	1	SL	10
6.11	CuT	20	2	SL	10
6.54	CuT	20	2	SL	10
6.48	CuT	20	2	SL	10
6.18	CuT	20	6	SL	10
6.13	CuT	20	6	SL	10
5.98	CuT	20	6	SL	10
5.78	CuT	20	0.5	NB	10
6.11	CuT	20	0.5	NB	10
6.02	CuT	20	0.5	NB	10
5.3	CuT	20	1	NB	10
5.48	CuT	20	1	NB	10
5.6	CuT	20	1	NB	10
5.22	CuT	20	2	NB	10
5.18	CuT	20	2	NB	10
5.18	CuT	20	2	NB	10
4.4	CuT	20	6	NB	10
4.85	CuT	20	6	NB	10
4.26	CuT	20	6	NB	10
6.85	AgC	20	0.5	SL	50
7.08	AgC	20	0.5	SL	50
7.06	AgC	20	0.5	SL	50
6.82	AgC	20	1	SL	50
7.04	AgC	20	1	SL	50
6.74	AgC	20	1	SL	50
6.7	AgC	20	2	SL	50
6.78	AgC	20	2	SL	50
7	AgC	20	2	SL	50
6.33	AgC	20	6	SL	50
6.6	AgC	20	6	SL	50
6.78	AgC	20	6	SL	50
6.93	AgC	20	0.5	NB	50
7.06	AgC	20	0.5	NB	50
7.02	AgC	20	0.5	NB	50
6.66	AgC	20	1	NB	50
6.88	AgC	20	1	NB	50
6.96	AgC	20	1	NB	50
5.19	AgC	20	2	NB	50
5.93	AgC	20	2	NB	50
5.66	AgC	20	2	NB	50
5.04	AgC	20	6	NB	50
4.6	AgC	20	6	NB	50
4.12	AgC	20	6	NB	50
6.78	AgC	20	0.5	SL	10
6.48	AgC	20	0.5	SL	10
6.22	AgC	20	0.5	SL	10
6.06	AgC	20	1	SL	10
6.6	AgC	20	1	SL	10
6.54	AgC	20	1	SL	10
6.6	AgC	20	2	SL	10
6.3	AgC	20	2	SL	10
6.65	AgC	20	2	SL	10
6.24	AgC	20	6	SL	10
6.27	AgC	20	6	SL	10
6.54	AgC	20	6	SL	10
5.88	AgC	20	0.5	NB	10
5.78	AgC	20	0.5	NB	10
4.93	AgC	20	0.5	NB	10
5.24	AgC	20	1	NB	10
5.65	AgC	20	1	NB	10
5.16	AgC	20	1	NB	10
5.08	AgC	20	2	NB	10
5.6	AgC	20	2	NB	10
5.18	AgC	20	2	NB	10
4.7	AgC	20	6	NB	10
4.78	AgC	20	6	NB	10
4.4	AgC	20	6	NB	10
6.96	AgP	20	0.5	SL	50
7.08	AgP	20	0.5	SL	50
7.12	AgP	20	0.5	SL	50
6.96	AgP	20	1	SL	50
7.16	AgP	20	1	SL	50
7	AgP	20	1	SL	50
6.55	AgP	20	2	SL	50
6.91	AgP	20	2	SL	50
6.85	AgP	20	2	SL	50
6.7	AgP	20	6	SL	50
6.78	AgP	20	6	SL	50
6.88	AgP	20	6	SL	50
6.96	AgP	20	0.5	NB	50
6.98	AgP	20	0.5	NB	50
6.96	AgP	20	0.5	NB	50
7.1	AgP	20	1	NB	50
6.98	AgP	20	1	NB	50
7.13	AgP	20	1	NB	50
6.23	AgP	20	2	NB	50
6.19	AgP	20	2	NB	50
5.85	AgP	20	2	NB	50
5.4	AgP	20	6	NB	50
5.48	AgP	20	6	NB	50
5.48	AgP	20	6	NB	50
6.95	AgP	20	0.5	SL	10
6.88	AgP	20	0.5	SL	10
6.85	AgP	20	0.5	SL	10
6.88	AgP	20	1	SL	10
6.85	AgP	20	1	SL	10
6.7	AgP	20	1	SL	10
6.7	AgP	20	2	SL	10
6.74	AgP	20	2	SL	10
6.6	AgP	20	2	SL	10
6.48	AgP	20	6	SL	10
6.54	AgP	20	6	SL	10
6.4	AgP	20	6	SL	10
6.16	AgP	20	0.5	NB	10
6.11	AgP	20	0.5	NB	10
6.08	AgP	20	0.5	NB	10
5.85	AgP	20	1	NB	10
5.95	AgP	20	1	NB	10
5.81	AgP	20	1	NB	10
5.65	AgP	20	2	NB	10
5.65	AgP	20	2	NB	10
5.48	AgP	20	2	NB	10
4.95	AgP	20	6	NB	10
4.85	AgP	20	6	NB	10
4.88	AgP	20	6	NB	10
7.13	SQ	20	0.5	SL	50
7.08	SQ	20	0.5	SL	50
7	SQ	20	0.5	SL	50
7.02	SQ	20	1	SL	50
6.96	SQ	20	1	SL	50
7.15	SQ	20	1	SL	50
6.93	SQ	20	2	SL	50
6.78	SQ	20	2	SL	50
6.66	SQ	20	2	SL	50
6.7	SQ	20	6	SL	50
6.74	SQ	20	6	SL	50
6.78	SQ	20	6	SL	50
7.06	SQ	20	0.5	NB	50
6.85	SQ	20	0.5	NB	50
6.85	SQ	20	0.5	NB	50
6.85	SQ	20	1	NB	50
6.98	SQ	20	1	NB	50
6.98	SQ	20	1	NB	50
6.06	SQ	20	2	NB	50
6.16	SQ	20	2	NB	50
6.06	SQ	20	2	NB	50
5.78	SQ	20	6	NB	50
5.66	SQ	20	6	NB	50
5.4	SQ	20	6	NB	50
6.85	SQ	20	0.5	SL	10
6.7	SQ	20	0.5	SL	10
6.98	SQ	20	0.5	SL	10
6.81	SQ	20	1	SL	10
6.54	SQ	20	1	SL	10
6.74	SQ	20	1	SL	10
6.7	SQ	20	2	SL	10
6.65	SQ	20	2	SL	10
6.78	SQ	20	2	SL	10
6.81	SQ	20	6	SL	10
6.4	SQ	20	6	SL	10
6.74	SQ	20	6	SL	10
5.74	SQ	20	0.5	NB	10
5.88	SQ	20	0.5	NB	10
5.95	SQ	20	0.5	NB	10
5.85	SQ	20	1	NB	10
6.06	SQ	20	1	NB	10
5.93	SQ	20	1	NB	10
5.7	SQ	20	2	NB	10
5.48	SQ	20	2	NB	10
5.4	SQ	20	2	NB	10
4.65	SQ	20	6	NB	10
3.7	SQ	20	6	NB	10
4.6	SQ	20	6	NB	10
7.04	SS	20	0.5	SL	50
7.06	SS	20	0.5	SL	50
6.85	SS	20	0.5	SL	50
7.04	SS	20	1	SL	50
7.1	SS	20	1	SL	50
6.91	SS	20	1	SL	50
6.85	SS	20	2	SL	50
6.74	SS	20	2	SL	50
6.85	SS	20	2	SL	50
6.6	SS	20	6	SL	50
6.55	SS	20	6	SL	50
6.7	SS	20	6	SL	50
6.98	SS	20	0.5	NB	50
7.12	SS	20	0.5	NB	50
6.93	SS	20	0.5	NB	50
7.13	SS	20	1	NB	50
6.91	SS	20	1	NB	50
6.78	SS	20	1	NB	50
6.06	SS	20	2	NB	50
6.18	SS	20	2	NB	50
6.66	SS	20	2	NB	50
5.82	SS	20	6	NB	50
6	SS	20	6	NB	50
5.66	SS	20	6	NB	50
6.65	SS	20	0.5	SL	10
6.78	SS	20	0.5	SL	10
6.9	SS	20	0.5	SL	10
6.7	SS	20	1	SL	10
6.65	SS	20	1	SL	10
6.88	SS	20	1	SL	10
5.6	SS	20	2	SL	10
6.65	SS	20	2	SL	10
6.7	SS	20	2	SL	10
6.3	SS	20	6	SL	10
6.06	SS	20	6	SL	10
6.6	SS	20	6	SL	10
5.88	SS	20	0.5	NB	10
5.7	SS	20	0.5	NB	10
5.81	SS	20	0.5	NB	10
4.7	SS	20	1	NB	10
4.98	SS	20	1	NB	10
5.6	SS	20	1	NB	10
4.7	SS	20	2	NB	10
4.85	SS	20	2	NB	10
4.48	SS	20	2	NB	10
3.54	SS	20	6	NB	10
3.7	SS	20	6	NB	10
3.85	SS	20	6	NB	10
6.91	NC	20	0.5	SL	50
7.06	NC	20	0.5	SL	50
7.18	NC	20	0.5	SL	50
7.06	NC	20	0.5	SL	50
7.1	NC	20	0.5	SL	50
6.78	NC	20	0.5	SL	50
7.12	NC	20	0.5	SL	50
6.98	NC	20	0.5	SL	50
6.93	NC	20	1	SL	50
6.93	NC	20	1	SL	50
6.91	NC	20	1	SL	50
6.93	NC	20	1	SL	50
7.12	NC	20	1	SL	50
6.74	NC	20	1	SL	50
7.02	NC	20	1	SL	50
7.1	NC	20	1	SL	50
6.98	NC	20	1	SL	50
6.78	NC	20	2	SL	50
6.3	NC	20	2	SL	50
6.74	NC	20	2	SL	50
6.7	NC	20	2	SL	50
6.78	NC	20	2	SL	50
6.78	NC	20	2	SL	50
7	NC	20	2	SL	50
7.02	NC	20	2	SL	50
6.55	NC	20	6	SL	50
6.55	NC	20	6	SL	50
6.6	NC	20	6	SL	50
6.7	NC	20	6	SL	50
6.66	NC	20	6	SL	50
6.6	NC	20	6	SL	50
6.3	NC	20	6	SL	50
6.78	NC	20	6	SL	50
6.91	NC	20	0.5	NB	50
7	NC	20	0.5	NB	50
6.93	NC	20	0.5	NB	50
6.98	NC	20	0.5	NB	50
7.1	NC	20	0.5	NB	50
7.04	NC	20	0.5	NB	50
7.08	NC	20	0.5	NB	50
6.98	NC	20	0.5	NB	50
6.91	NC	20	1	NB	50
7.12	NC	20	1	NB	50
6.74	NC	20	1	NB	50
6.88	NC	20	1	NB	50
6.88	NC	20	1	NB	50
6.85	NC	20	1	NB	50
6.98	NC	20	1	NB	50
6.93	NC	20	1	NB	50
6.82	NC	20	2	NB	50
6.3	NC	20	2	NB	50
6.55	NC	20	2	NB	50
6.28	NC	20	2	NB	50
6.16	NC	20	2	NB	50
6.88	NC	20	2	NB	50
7.08	NC	20	2	NB	50
7	NC	20	2	NB	50
5.96	NC	20	6	NB	50
6.02	NC	20	6	NB	50
5.48	NC	20	6	NB	50
5.78	NC	20	6	NB	50
5.78	NC	20	6	NB	50
5.88	NC	20	6	NB	50
5.6	NC	20	6	NB	50
6.08	NC	20	6	NB	50
6.7	NC	20	0.5	SL	10
6.7	NC	20	0.5	SL	10
6.85	NC	20	0.5	SL	10
6.65	NC	20	0.5	SL	10
6.88	NC	20	0.5	SL	10
6.54	NC	20	0.5	SL	10
6.78	NC	20	0.5	SL	10
6.6	NC	20	0.5	SL	10
6.7	NC	20	1	SL	10
6.65	NC	20	1	SL	10
6.48	NC	20	1	SL	10
6.74	NC	20	1	SL	10
6.74	NC	20	1	SL	10
6.48	NC	20	1	SL	10
6.7	NC	20	1	SL	10
6.54	NC	20	1	SL	10
6.18	NC	20	2	SL	10
6.54	NC	20	2	SL	10
6.7	NC	20	2	SL	10
6.88	NC	20	2	SL	10
6.78	NC	20	2	SL	10
6.13	NC	20	2	SL	10
6.93	NC	20	2	SL	10
6.54	NC	20	2	SL	10
6.3	NC	20	6	SL	10
6.23	NC	20	6	SL	10
6.4	NC	20	6	SL	10
6.81	NC	20	6	SL	10
6.48	NC	20	6	SL	10
4.7	NC	20	6	SL	10
6.48	NC	20	6	SL	10
6.81	NC	20	6	SL	10
6.08	NC	20	0.5	SL	10
5.9	NC	20	0.5	SL	10
5.95	NC	20	0.5	SL	10
5.78	NC	20	0.5	SL	10
6	NC	20	0.5	SL	10
6.3	NC	20	0.5	SL	10
6.6	NC	20	0.5	SL	10
6.19	NC	20	0.5	SL	10
4.98	NC	20	1	SL	10
4.93	NC	20	1	SL	10
6.1	NC	20	1	SL	10
5.93	NC	20	1	SL	10
5.48	NC	20	1	SL	10
5.85	NC	20	1	SL	10
5.78	NC	20	1	SL	10
5.78	NC	20	1	SL	10
4.93	NC	20	2	SL	10
4.4	NC	20	2	SL	10
4.48	NC	20	2	SL	10
6.06	NC	20	2	SL	10
5.11	NC	20	2	SL	10
5.3	NC	20	2	SL	10
4.65	NC	20	2	SL	10
5.6	NC	20	2	SL	10
5.02	NC	20	2	SL	10
2.7	NC	20	6	SL	10
3.3	NC	20	6	SL	10
4.3	NC	20	6	SL	10
4.65	NC	20	6	SL	10
4.65	NC	20	6	SL	10
6.31	NC	20	6	SL	10
4.65	NC	20	6	SL	10
4.4	NC	20	6	SL	10
6.93	0.3 BI	90	0	SL/NB	50
6.92	0.3 BI	90	0	SL/NB	50
7.18	0.3 BI	90	0	SL/NB	50
7.22	0.3 BI	90	0	SL/NB	50
6.9	0.3 BI	90	0	SL/NB	50
7.8	0.3 BI	90	0	SL/NB	50
7.76	0.3 BI	90	0	SL/NB	50
6.48	0.3 BI	90	0	SL/NB	50
6.4	0.3 BI	90	0	SL/NB	50
7.26	0.3 BI	90	0	SL/NB	50
6.94	0.3 BI	90	0	SL/NB	50
6.94	0.3 BI	90	0	SL/NB	50
6.82	0.3 BI	90	0	SL/NB	50
7.04	0.3 BI	90	0	SL/NB	50
6.99	0.3 BI	90	0	SL/NB	50
6.89	0.3 BI	90	0	SL/NB	50
7.1	0.3 BI	90	0	SL/NB	50
7.2	0.3 BI	90	0	SL/NB	50
6.83	0.3 BI	90	0	SL/NB	50
7.44	0.3 BI	90	0	SL/NB	50
6.88	0.3 BI	90	0	SL/NB	50
6.86	0.3 BI	90	0	SL/NB	50
6.89	0.3 BI	90	0	SL/NB	50
6.83	0.3 BI	90	0	SL/NB	50
7.02	0.3 BI	90	0	SL/NB	50
7	0.3 BI	90	0	SL/NB	50
6.24	0.3 BI	90	0	SL/NB	50
6.78	0.3 BI	90	0	SL/NB	50
6.7	0.3 BI	90	0	SL/NB	50
6.93	0.3 BI	90	0	SL/NB	50
6.74	0.3 BI	90	0	SL/NB	50
6.92	0.3 BI	90	0	SL/NB	50
6.88	0.3 BI	90	0	SL/NB	50
6.98	0.3 BI	90	0	SL/NB	50
7.15	0.3 BI	90	0	SL/NB	50
6.4	0.3 BI	90	0	SL/NB	50
7.1	0.3 BI	90	0	SL/NB	50
6.95	0.3 BI	90	0	SL/NB	50
6.78	0.3 BI	90	0	SL/NB	50
7	0.3 BI	90	0	SL/NB	50
7.7	0.3 BI	90	0	SL/NB	50
7.16	0.3 BI	90	0	SL/NB	50
7	0.3 BI	90	0	SL/NB	50
7.02	0.3 BI	90	0	SL/NB	50
7.1	0.3 BI	90	0	SL/NB	50
7.06	0.3 BI	90	0	SL/NB	50
6.6	0.3 BI	90	0	SL/NB	50
7	0.3 BI	90	0	SL/NB	50
6.8	0.3 BI	90	0	SL/NB	50
7.15	0.3 BI	90	0	SL/NB	50
7.04	0.3 BI	90	0	SL/NB	50
7.08	0.3 BI	90	0	SL/NB	50
7.83	0.3 BI	90	0	SL/NB	50
7.72	0.3 BI	90	0	SL/NB	50
6.7	0.3 BI	90	0	SL/NB	50
6.65	0.3 BI	90	0	SL/NB	50
7.28	0.3 BI	90	0	SL/NB	50
6.93	0.3 BI	90	0	SL/NB	50
6.99	0.3 BI	90	0	SL/NB	50
6.85	0.3 BI	90	0	SL/NB	50
7.05	0.3 BI	90	0	SL/NB	50
6.97	0.3 BI	90	0	SL/NB	50
6.95	0.3 BI	90	0	SL/NB	50
7.11	0.3 BI	90	0	SL/NB	50
7.22	0.3 BI	90	0	SL/NB	50
6.89	0.3 BI	90	0	SL/NB	50
7.1	0.3 BI	90	0	SL/NB	50
7.1	0.3 BI	90	0	SL/NB	50
6.7	0.3 BI	90	0	SL/NB	50
6.89	0.3 BI	90	0	SL/NB	50
6.83	0.3 BI	90	0	SL/NB	50
7.04	0.3 BI	90	0	SL/NB	50
6.95	0.3 BI	90	0	SL/NB	50
6.4	0.3 BI	90	0	SL/NB	50
6.83	0.3 BI	90	0	SL/NB	50
6.72	0.3 BI	90	0	SL/NB	50
6.9	0.3 BI	90	0	SL/NB	50
6.81	0.3 BI	90	0	SL/NB	50
6.88	0.3 BI	90	0	SL/NB	50
6.94	0.3 BI	90	0	SL/NB	50
7.1	0.3 BI	90	0	SL/NB	50
7.1	0.3 BI	90	0	SL/NB	50
6.35	0.3 BI	90	0	SL/NB	50
6.94	0.3 BI	90	0	SL/NB	50
6.9	0.3 BI	90	0	SL/NB	50
7.21	0.3 BI	90	0	SL/NB	50
7.24	0.3 BI	90	0	SL/NB	50
7.81	0.3 BI	90	0	SL/NB	50
7.04	0.3 BI	90	0	SL/NB	50
6.8	0.3 BI	90	0	SL/NB	50
6.92	0.3 BI	90	0	SL/NB	50
7.05	0.3 BI	90	0	SL/NB	50
6.9	0.3 BI	90	0	SL/NB	50
6.95	0.3 BI	90	0	SL/NB	50
6.89	0.3 BI	90	0	SL/NB	50
7.18	0.3 BI	90	0	SL/NB	50
7.06	0.3 BI	90	0	SL/NB	50
6.9	0.3 BI	90	0	SL/NB	50
7.85	0.3 BI	90	0	SL/NB	50
7.89	0.3 BI	90	0	SL/NB	50
6.48	0.3 BI	90	0	SL/NB	50
6.4	0.3 BI	90	0	SL/NB	50
7.23	0.3 BI	90	0	SL/NB	50
6.88	0.3 BI	90	0	SL/NB	50
6.94	0.3 BI	90	0	SL/NB	50
6.88	0.3 BI	90	0	SL/NB	50
7.07	0.3 BI	90	0	SL/NB	50
6.93	0.3 BI	90	0	SL/NB	50
6.89	0.3 BI	90	0	SL/NB	50
7.15	0.3 BI	90	0	SL/NB	50
7.35	0.3 BI	90	0	SL/NB	50
6.92	0.3 BI	90	0	SL/NB	50
7.3	0.3 BI	90	0	SL/NB	50
7.18	0.3 BI	90	0	SL/NB	50
6.51	0.3 BI	90	0	SL/NB	50
6.88	0.3 BI	90	0	SL/NB	50
6.8	0.3 BI	90	0	SL/NB	50
7.04	0.3 BI	90	0	SL/NB	50
7.08	0.3 BI	90	0	SL/NB	50
6.24	0.3 BI	90	0	SL/NB	50
6.89	0.3 BI	90	0	SL/NB	50
6.65	0.3 BI	90	0	SL/NB	50
6.98	0.3 BI	90	0	SL/NB	50
7.02	0.3 BI	90	0	SL/NB	50
6.9	0.3 BI	90	0	SL/NB	50
6.92	0.3 BI	90	0	SL/NB	50
7.15	0.3 BI	90	0	SL/NB	50
6.98	0.3 BI	90	0	SL/NB	50
6.4	0.3 BI	90	0	SL/NB	50
7.35	0.3 BI	90	0	SL/NB	50
6.78	0.3 BI	90	0	SL/NB	50
7.1	0.3 BI	90	0	SL/NB	50
7.18	0.3 BI	90	0	SL/NB	50
7.65	0.3 BI	90	0	SL/NB	50
7.06	0.3 BI	90	0	SL/NB	50
6.8	0.3 BI	90	0	SL/NB	50
6.94	0.3 BI	90	0	SL/NB	50
7.1	0.3 BI	90	0	SL/NB	50
7.06	0.3 BI	90	0	SL/NB	50
7	0.3 BI	50	0	SL/NB	50
7	0.3 BI	50	0	SL/NB	50
7.27	0.3 BI	50	0	SL/NB	50
7.11	0.3 BI	50	0	SL/NB	50
7.4	0.3 BI	50	0	SL/NB	50
6.88	0.3 BI	50	0	SL/NB	50
7.23	0.3 BI	50	0	SL/NB	50
7.18	0.3 BI	50	0	SL/NB	50
7.18	0.3 BI	50	0	SL/NB	50
7	0.3 BI	50	0	SL/NB	50
7.19	0.3 BI	50	0	SL/NB	50
7.11	0.3 BI	50	0	SL/NB	50
7.51	0.3 BI	50	0	SL/NB	50
7.24	0.3 BI	50	0	SL/NB	50
7.28	0.3 BI	50	0	SL/NB	50
6.48	0.3 BI	50	0	SL/NB	50
7.09	0.3 BI	50	0	SL/NB	50
7.11	0.3 BI	50	0	SL/NB	50
6.99	0.3 BI	50	0	SL/NB	50
7.03	0.3 BI	50	0	SL/NB	50
6.94	0.3 BI	50	0	SL/NB	50
6.88	0.3 BI	50	0	SL/NB	50
7.13	0.3 BI	50	0	SL/NB	50
7.1	0.3 BI	50	0	SL/NB	50
7.11	0.3 BI	50	0	SL/NB	50
7.05	0.3 BI	50	0	SL/NB	50
6.95	0.3 BI	50	0	SL/NB	50
7.13	0.3 BI	50	0	SL/NB	50
7.13	0.3 BI	50	0	SL/NB	50
7.07	0.3 BI	50	0	SL/NB	50
6.97	0.3 BI	50	0	SL/NB	50
6.9	0.3 BI	50	0	SL/NB	50
7.18	0.3 BI	50	0	SL/NB	50
7.1	0.3 BI	50	0	SL/NB	50
7.06	0.3 BI	50	0	SL/NB	50
7.04	0.3 BI	50	0	SL/NB	50
6.8	0.3 BI	50	0	SL/NB	50
7.01	0.3 BI	50	0	SL/NB	50
6.98	0.3 BI	50	0	SL/NB	50
6.48	0.3 BI	50	0	SL/NB	50
6.48	0.3 BI	50	0	SL/NB	50
6.74	0.3 BI	50	0	SL/NB	50
6.54	0.3 BI	50	0	SL/NB	50
6.97	0.3 BI	50	0	SL/NB	50
7.02	0.3 BI	50	0	SL/NB	50
7	0.3 BI	50	0	SL/NB	50
7.29	0.3 BI	50	0	SL/NB	50
7.11	0.3 BI	50	0	SL/NB	50
6.78	0.3 BI	50	0	SL/NB	50
6.86	0.3 BI	50	0	SL/NB	50
6.89	0.3 BI	50	0	SL/NB	50
7.18	0.3 BI	50	0	SL/NB	50
7.3	0.3 BI	50	0	SL/NB	50
7.15	0.3 BI	50	0	SL/NB	50
6.48	0.3 BI	50	0	SL/NB	50
7.08	0.3 BI	50	0	SL/NB	50
6.86	0.3 BI	50	0	SL/NB	50
7.08	0.3 BI	50	0	SL/NB	50
7.15	0.3 BI	50	0	SL/NB	50
6.93	0.3 BI	50	0	SL/NB	50
6.97	0.3 BI	50	0	SL/NB	50
7.06	0.3 BI	50	0	SL/NB	50
7.08	0.3 BI	50	0	SL/NB	50
6.95	0.3 BI	50	0	SL/NB	50
6.95	0.3 BI	50	0	SL/NB	50
7.24	0.3 BI	50	0	SL/NB	50
7.35	0.3 BI	50	0	SL/NB	50
7.11	0.3 BI	50	0	SL/NB	50
7.06	0.3 BI	50	0	SL/NB	50
7.04	0.3 BI	50	0	SL/NB	50
6.95	0.3 BI	50	0	SL/NB	50
7.19	0.3 BI	50	0	SL/NB	50
7.08	0.3 BI	50	0	SL/NB	50
6.86	0.3 BI	50	0	SL/NB	50
6.9	0.3 BI	50	0	SL/NB	50
6.83	0.3 BI	50	0	SL/NB	50
7	0.3 BI	50	0	SL/NB	50
7.1	0.3 BI	50	0	SL/NB	50
6.65	0.3 BI	50	0	SL/NB	50
6.6	0.3 BI	50	0	SL/NB	50
7	0.3 BI	50	0	SL/NB	50
6.81	0.3 BI	50	0	SL/NB	50
7.08	0.3 BI	50	0	SL/NB	50
7.06	0.3 BI	50	0	SL/NB	50
6.92	0.3 BI	50	0	SL/NB	50
6.94	0.3 BI	50	0	SL/NB	50
7.13	0.3 BI	50	0	SL/NB	50
7.22	0.3 BI	50	0	SL/NB	50
6.7	0.3 BI	50	0	SL/NB	50
6.54	0.3 BI	50	0	SL/NB	50
6.85	0.3 BI	50	0	SL/NB	50
6.74	0.3 BI	50	0	SL/NB	50
6.86	0.3 BI	50	0	SL/NB	50
7.06	0.3 BI	50	0	SL/NB	50
6.57	0.3 BI	50	0	SL/NB	50
6.44	0.3 BI	50	0	SL/NB	50
6.48	0.3 BI	50	0	SL/NB	50
6.74	0.3 BI	50	0	SL/NB	50
6.99	0.3 BI	50	0	SL/NB	50
7.16	0.3 BI	50	0	SL/NB	50
7.34	0.3 BI	50	0	SL/NB	50
6.96	0.3 BI	20	0	SL/NB	50
6.95	0.3 BI	20	0	SL/NB	50
7.35	0.3 BI	20	0	SL/NB	50
6.94	0.3 BI	20	0	SL/NB	50
7.3	0.3 BI	20	0	SL/NB	50
7.18	0.3 BI	20	0	SL/NB	50
6.94	0.3 BI	20	0	SL/NB	50
6.89	0.3 BI	20	0	SL/NB	50
6.94	0.3 BI	20	0	SL/NB	50
6.89	0.3 BI	20	0	SL/NB	50
6.74	0.3 BI	20	0	SL/NB	50
6.8	0.3 BI	20	0	SL/NB	50
6.95	0.3 BI	20	0	SL/NB	50
6.99	0.3 BI	20	0	SL/NB	50
7.02	0.3 BI	20	0	SL/NB	50
6.98	0.3 BI	20	0	SL/NB	50
6.92	0.3 BI	20	0	SL/NB	50
6.78	0.3 BI	20	0	SL/NB	50
7.3	0.3 BI	20	0	SL/NB	50
6.9	0.3 BI	20	0	SL/NB	50
7.18	0.3 BI	20	0	SL/NB	50
7.24	0.3 BI	20	0	SL/NB	50
7	0.3 BI	20	0	SL/NB	50
6.97	0.3 BI	20	0	SL/NB	50
7	0.3 BI	20	0	SL/NB	50
6.97	0.3 BI	20	0	SL/NB	50
6.76	0.3 BI	20	0	SL/NB	50
6.78	0.3 BI	20	0	SL/NB	50
6.98	0.3 BI	20	0	SL/NB	50
6.94	0.3 BI	20	0	SL/NB	50
6.94	0.3 BI	20	0	SL/NB	50
6.97	0.3 BI	20	0	SL/NB	50
7.44	0.3 BI	20	0	SL/NB	50
6.92	0.3 BI	20	0	SL/NB	50
6.81	0.3 BI	20	0	SL/NB	50
6.86	0.3 BI	20	0	SL/NB	50
7	0.3 BI	20	0	SL/NB	50
7	0.3 BI	20	0	SL/NB	50
6.99	0.3 BI	20	0	SL/NB	50
6.95	0.3 BI	20	0	SL/NB	50
6.92	0.3 BI	20	0	SL/NB	50
6.88	0.3 BI	20	0	SL/NB	50
7.01	0.3 BI	20	0	SL/NB	50
6.95	1.76 BI	90	0	SL/NB	10
7	1.76 BI	90	0	SL/NB	10
7.7	1.76 BI	90	0	SL/NB	10
7.16	1.76 BI	90	0	SL/NB	10
7.02	1.76 BI	90	0	SL/NB	10
7.06	1.76 BI	90	0	SL/NB	10
7.04	1.76 BI	90	0	SL/NB	10
7.26	1.76 BI	90	0	SL/NB	10
7.06	1.76 BI	90	0	SL/NB	10
7.1	1.76 BI	90	0	SL/NB	10
7.18	1.76 BI	90	0	SL/NB	10
7.22	1.76 BI	90	0	SL/NB	10
6.48	1.76 BI	90	0	SL/NB	10
6.4	1.76 BI	90	0	SL/NB	10
7.1	1.76 BI	90	0	SL/NB	10
7.2	1.76 BI	90	0	SL/NB	10
7.1	1.76 BI	90	0	SL/NB	10
7	1.76 BI	90	0	SL/NB	10
6.85	1.76 BI	90	0	SL/NB	10
6.93	1.76 BI	90	0	SL/NB	10
7.02	1.76 BI	90	0	SL/NB	10
7	1.76 BI	90	0	SL/NB	10
6.93	1.76 BI	90	0	SL/NB	10
6.74	1.76 BI	90	0	SL/NB	10
6.98	1.76 BI	90	0	SL/NB	10
7.15	1.76 BI	90	0	SL/NB	10
6.6	1.76 BI	90	0	SL/NB	10
6.4	1.76 BI	90	0	SL/NB	10
6.9	1.76 BI	90	0	SL/NB	10
7.24	1.76 BI	90	0	SL/NB	10
7.81	1.76 BI	90	0	SL/NB	10
7.04	1.76 BI	90	0	SL/NB	10
6.92	1.76 BI	90	0	SL/NB	10
6.9	1.76 BI	90	0	SL/NB	10
7.05	1.76 BI	90	0	SL/NB	10
7.28	1.76 BI	90	0	SL/NB	10
7.06	1.76 BI	90	0	SL/NB	10
7.02	1.76 BI	90	0	SL/NB	10
7.15	1.76 BI	90	0	SL/NB	10
7.04	1.76 BI	90	0	SL/NB	10
6.7	1.76 BI	90	0	SL/NB	10
6.65	1.76 BI	90	0	SL/NB	10
7.11	1.76 BI	90	0	SL/NB	10
7.22	1.76 BI	90	0	SL/NB	10
6.93	1.76 BI	90	0	SL/NB	10
7	1.76 BI	90	0	SL/NB	10
6.98	1.76 BI	90	0	SL/NB	10
6.78	1.76 BI	90	0	SL/NB	10
7.04	1.76 BI	90	0	SL/NB	10
6.95	1.76 BI	90	0	SL/NB	10
6.9	1.76 BI	90	0	SL/NB	10
6.81	1.76 BI	90	0	SL/NB	10
7.1	1.76 BI	90	0	SL/NB	10
7.1	1.76 BI	90	0	SL/NB	10
6.54	1.76 BI	90	0	SL/NB	10
6.7	1.76 BI	90	0	SL/NB	10
6.78	1.76 BI	90	0	SL/NB	10
7.18	1.76 BI	90	0	SL/NB	10
7.65	1.76 BI	90	0	SL/NB	10
7.06	1.76 BI	90	0	SL/NB	10
6.94	1.76 BI	90	0	SL/NB	10
7.06	1.76 BI	90	0	SL/NB	10
7.07	1.76 BI	90	0	SL/NB	10
7.23	1.76 BI	90	0	SL/NB	10
7	1.76 BI	90	0	SL/NB	10
7.1	1.76 BI	90	0	SL/NB	10
7.18	1.76 BI	90	0	SL/NB	10
7.06	1.76 BI	90	0	SL/NB	10
6.48	1.76 BI	90	0	SL/NB	10
6.4	1.76 BI	90	0	SL/NB	10
7.15	1.76 BI	90	0	SL/NB	10
7.35	1.76 BI	90	0	SL/NB	10
7.06	1.76 BI	90	0	SL/NB	10
7.13	1.76 BI	90	0	SL/NB	10
6.74	1.76 BI	90	0	SL/NB	10
6.6	1.76 BI	90	0	SL/NB	10
7.04	1.76 BI	90	0	SL/NB	10
7.08	1.76 BI	90	0	SL/NB	10
6.98	1.76 BI	90	0	SL/NB	10
7.02	1.76 BI	90	0	SL/NB	10
7.15	1.76 BI	90	0	SL/NB	10
6.98	1.76 BI	90	0	SL/NB	10
7.27	1.76 BI	50	0	SL/NB	10
7.11	1.76 BI	50	0	SL/NB	10
7.28	1.76 BI	50	0	SL/NB	10
6.48	1.76 BI	50	0	SL/NB	10
7.13	1.76 BI	50	0	SL/NB	10
7.1	1.76 BI	50	0	SL/NB	10
7.13	1.76 BI	50	0	SL/NB	10
7.13	1.76 BI	50	0	SL/NB	10
7.04	1.76 BI	50	0	SL/NB	10
7.02	1.76 BI	50	0	SL/NB	10
7.06	1.76 BI	50	0	SL/NB	10
7.04	1.76 BI	50	0	SL/NB	10
7.1	1.76 BI	50	0	SL/NB	10
7.04	1.76 BI	50	0	SL/NB	10
6.74	1.76 BI	50	0	SL/NB	10
6.54	1.76 BI	50	0	SL/NB	10
7.29	1.76 BI	50	0	SL/NB	10
7.11	1.76 BI	50	0	SL/NB	10
7.15	1.76 BI	50	0	SL/NB	10
7.23	1.76 BI	50	0	SL/NB	10
7.18	1.76 BI	50	0	SL/NB	10
7.15	1.76 BI	50	0	SL/NB	10
6.48	1.76 BI	50	0	SL/NB	10
7.08	1.76 BI	50	0	SL/NB	10
7.15	1.76 BI	50	0	SL/NB	10
7.06	1.76 BI	50	0	SL/NB	10
7.08	1.76 BI	50	0	SL/NB	10
6.88	1.76 BI	50	0	SL/NB	10
6.98	1.76 BI	50	0	SL/NB	10
7.11	1.76 BI	50	0	SL/NB	10
7.06	1.76 BI	50	0	SL/NB	10
7.02	1.76 BI	50	0	SL/NB	10
6.9	1.76 BI	50	0	SL/NB	10
6.48	1.76 BI	50	0	SL/NB	10
6.74	1.76 BI	50	0	SL/NB	10
7.19	1.76 BI	50	0	SL/NB	10
7.08	1.76 BI	50	0	SL/NB	10
7.02	1.76 BI	50	0	SL/NB	10
7.19	1.76 BI	50	0	SL/NB	10
7.11	1.76 BI	50	0	SL/NB	10
6.65	1.76 BI	50	0	SL/NB	10
6.6	1.76 BI	50	0	SL/NB	10
7.08	1.76 BI	50	0	SL/NB	10
7.06	1.76 BI	50	0	SL/NB	10
7.13	1.76 BI	50	0	SL/NB	10
7.22	1.76 BI	50	0	SL/NB	10
7.1	1.76 BI	50	0	SL/NB	10
6.9	1.76 BI	50	0	SL/NB	10
6.85	1.76 BI	50	0	SL/NB	10
6.74	1.76 BI	50	0	SL/NB	10
7.16	1.76 BI	50	0	SL/NB	10
7.34	1.76 BI	50	0	SL/NB	10
6.85	1.76 BI	50	0	SL/NB	10
6.85	1.76 BI	50	0	SL/NB	10
7.08	1.76 BI	20	0	SL/NB	10
7.04	1.76 BI	20	0	SL/NB	10
7.15	1.76 BI	20	0	SL/NB	10
7.19	1.76 BI	20	0	SL/NB	10
7.27	1.76 BI	20	0	SL/NB	10
7.06	1.76 BI	20	0	SL/NB	10
7.06	1.76 BI	20	0	SL/NB	10
6.93	1.76 BI	20	0	SL/NB	10
7.06	1.76 BI	20	0	SL/NB	10
6.93	1.76 BI	20	0	SL/NB	10
6.95	1.76 BI	20	0	SL/NB	10
6.78	1.76 BI	20	0	SL/NB	10
7.19	1.76 BI	20	0	SL/NB	10
7.02	1.76 BI	20	0	SL/NB	10
7.02	1.76 BI	20	0	SL/NB	10
6.88	1.76 BI	20	0	SL/NB	10
7.19	1.76 BI	20	0	SL/NB	10
7.2	1.76 BI	20	0	SL/NB	10
7.28	1.76 BI	20	0	SL/NB	10
7.15	1.76 BI	20	0	SL/NB	10
7.2	1.76 BI	20	0	SL/NB	10
7.24	1.76 BI	20	0	SL/NB	10
7.15	1.76 BI	20	0	SL/NB	10
6.81	1.76 BI	20	0	SL/NB	10
7.15	1.76 BI	20	0	SL/NB	10
6.81	1.76 BI	20	0	SL/NB	10
6.95	1.76 BI	20	0	SL/NB	10
6.81	1.76 BI	20	0	SL/NB	10
6.95	1.76 BI	20	0	SL/NB	10
7.13	1.76 BI	20	0	SL/NB	10
7.11	1.76 BI	20	0	SL/NB	10
6.88	1.76 BI	20	0	SL/NB	10
7.31	1.76 BI	20	0	SL/NB	10
7.18	1.76 BI	20	0	SL/NB	10
7.1	1.76 BI	20	0	SL/NB	10
7.02	1.76 BI	20	0	SL/NB	10
7.04	1.76 BI	20	0	SL/NB	10
7.1	1.76 BI	20	0	SL/NB	10
6.9	1.76 BI	20	0	SL/NB	10
6.93	1.76 BI	20	0	SL/NB	10

## Sheet: Exposed droplet, S.aureus
Log10CFU/(surface)	Surface	RH	Exposure, h	Environment	Drop size
6.78	CuC	90	0.5	SL	50
7.02	CuC	90	0.5	SL	50
7.02	CuC	90	0.5	SL	50
6.6	CuC	90	1	SL	50
7	CuC	90	1	SL	50
7.08	CuC	90	1	SL	50
6.78	CuC	90	2	SL	50
6.88	CuC	90	2	SL	50
6.98	CuC	90	2	SL	50
6.7	CuC	90	6	SL	50
7.02	CuC	90	6	SL	50
7.22	CuC	90	6	SL	50
6.85	CuC	90	0.5	NB	50
6.3	CuC	90	0.5	NB	50
6.85	CuC	90	0.5	NB	50
5.74	CuC	90	1	NB	50
6.55	CuC	90	1	NB	50
6.66	CuC	90	1	NB	50
5.93	CuC	90	2	NB	50
6.08	CuC	90	2	NB	50
5.91	CuC	90	2	NB	50
4.66	CuC	90	6	NB	50
4.55	CuC	90	6	NB	50
4.4	CuC	90	6	NB	50
6.88	CuC	90	0.5	SL	10
6.88	CuC	90	0.5	SL	10
7	CuC	90	0.5	SL	10
6.85	CuC	90	1	SL	10
6.93	CuC	90	1	SL	10
7.19	CuC	90	1	SL	10
6.48	CuC	90	2	SL	10
7.18	CuC	90	2	SL	10
6.85	CuC	90	2	SL	10
6.9	CuC	90	2	SL	10
0	CuC	90	6	SL	10
0	CuC	90	6	SL	10
0	CuC	90	6	SL	10
6.3	CuC	90	0.5	NB	10
6.4	CuC	90	0.5	NB	10
6.04	CuC	90	0.5	NB	10
5.74	CuC	90	1	NB	10
5.54	CuC	90	1	NB	10
5.93	CuC	90	1	NB	10
4.4	CuC	90	2	NB	10
5.1	CuC	90	2	NB	10
5.04	CuC	90	2	NB	10
0	CuC	90	6	NB	10
0	CuC	90	6	NB	10
0	CuC	90	6	NB	10
6.85	CuT	90	0.5	SL	50
7.02	CuT	90	0.5	SL	50
7.16	CuT	90	0.5	SL	50
6.66	CuT	90	1	SL	50
6.91	CuT	90	1	SL	50
7.06	CuT	90	1	SL	50
6.78	CuT	90	2	SL	50
6.66	CuT	90	2	SL	50
7.13	CuT	90	2	SL	50
6.78	CuT	90	6	SL	50
6.91	CuT	90	6	SL	50
7.02	CuT	90	6	SL	50
6.7	CuT	90	0.5	NB	50
6.74	CuT	90	0.5	NB	50
6.78	CuT	90	0.5	NB	50
6.66	CuT	90	1	NB	50
6.82	CuT	90	1	NB	50
6.93	CuT	90	1	NB	50
6	CuT	90	2	NB	50
6.6	CuT	90	2	NB	50
6.74	CuT	90	2	NB	50
5.91	CuT	90	6	NB	50
6.31	CuT	90	6	NB	50
5.02	CuT	90	6	NB	50
6.88	CuT	90	0.5	SL	10
6.9	CuT	90	0.5	SL	10
7.06	CuT	90	0.5	SL	10
6.6	CuT	90	1	SL	10
7	CuT	90	1	SL	10
7.11	CuT	90	1	SL	10
6.65	CuT	90	2	SL	10
6.93	CuT	90	2	SL	10
7.06	CuT	90	2	SL	10
0	CuT	90	6	SL	10
0	CuT	90	6	SL	10
0	CuT	90	6	SL	10
6.54	CuT	90	0.5	NB	10
6.81	CuT	90	0.5	NB	10
6.9	CuT	90	0.5	NB	10
6.4	CuT	90	1	NB	10
6.78	CuT	90	1	NB	10
6.88	CuT	90	1	NB	10
5.4	CuT	90	2	NB	10
6.27	CuT	90	2	NB	10
6.48	CuT	90	2	NB	10
0	CuT	90	6	NB	10
0	CuT	90	6	NB	10
0	CuT	90	6	NB	10
6.91	AgC	90	0.5	SL	50
6.96	AgC	90	0.5	SL	50
6.4	AgC	90	0.5	SL	50
6.93	AgC	90	1	SL	50
6.4	AgC	90	1	SL	50
6.3	AgC	90	1	SL	50
6.98	AgC	90	2	SL	50
6.66	AgC	90	2	SL	50
6.6	AgC	90	2	SL	50
7.25	AgC	90	6	SL	50
6.74	AgC	90	6	SL	50
6.66	AgC	90	6	SL	50
6.96	AgC	90	0.5	NB	50
6.29	AgC	90	0.5	NB	50
6.55	AgC	90	0.5	NB	50
6.91	AgC	90	1	NB	50
6.48	AgC	90	1	NB	50
6.6	AgC	90	1	NB	50
6.74	AgC	90	2	NB	50
6.55	AgC	90	2	NB	50
6.4	AgC	90	2	NB	50
6.6	AgC	90	6	NB	50
5.48	AgC	90	6	NB	50
6.35	AgC	90	6	NB	50
6.88	AgC	90	0.5	SL	10
6.48	AgC	90	0.5	SL	10
6.4	AgC	90	0.5	SL	10
6.88	AgC	90	1	SL	10
6.48	AgC	90	1	SL	10
6.54	AgC	90	1	SL	10
6.88	AgC	90	2	SL	10
6.3	AgC	90	2	SL	10
6.54	AgC	90	2	SL	10
6.95	AgC	90	6	SL	10
6.6	AgC	90	6	SL	10
6.78	AgC	90	6	SL	10
6.54	AgC	90	0.5	NB	10
6.48	AgC	90	0.5	NB	10
6.78	AgC	90	0.5	NB	10
6.85	AgC	90	1	NB	10
6.22	AgC	90	1	NB	10
6.4	AgC	90	1	NB	10
6.08	AgC	90	2	NB	10
5.98	AgC	90	2	NB	10
6.4	AgC	90	2	NB	10
5.54	AgC	90	6	NB	10
4.7	AgC	90	6	NB	10
5.6	AgC	90	6	NB	10
6.96	AgP	90	0.5	SL	50
6.7	AgP	90	0.5	SL	50
6.6	AgP	90	0.5	SL	50
6.93	AgP	90	1	SL	50
6.4	AgP	90	1	SL	50
6.3	AgP	90	1	SL	50
6.88	AgP	90	2	SL	50
6.7	AgP	90	2	SL	50
6.66	AgP	90	2	SL	50
7.31	AgP	90	6	SL	50
6.85	AgP	90	6	SL	50
6.6	AgP	90	6	SL	50
6.48	AgP	90	0.5	NB	50
6.37	AgP	90	0.5	NB	50
5.6	AgP	90	0.5	NB	50
6.91	AgP	90	1	NB	50
6.48	AgP	90	1	NB	50
6.6	AgP	90	1	NB	50
6.78	AgP	90	2	NB	50
6.3	AgP	90	2	NB	50
6.48	AgP	90	2	NB	50
7.06	AgP	90	6	NB	50
6.66	AgP	90	6	NB	50
6.48	AgP	90	6	NB	50
6.85	AgP	90	0.5	SL	10
6.65	AgP	90	0.5	SL	10
6.81	AgP	90	0.5	SL	10
6.88	AgP	90	1	SL	10
6.48	AgP	90	1	SL	10
6.54	AgP	90	1	SL	10
6.9	AgP	90	2	SL	10
6.54	AgP	90	2	SL	10
6.74	AgP	90	2	SL	10
7.06	AgP	90	6	SL	10
6.78	AgP	90	6	SL	10
6.48	AgP	90	6	SL	10
6.85	AgP	90	0.5	NB	10
6.54	AgP	90	0.5	NB	10
6.39	AgP	90	0.5	NB	10
6.85	AgP	90	1	NB	10
6.22	AgP	90	1	NB	10
6.4	AgP	90	1	NB	10
6.98	AgP	90	2	NB	10
6.4	AgP	90	2	NB	10
6.48	AgP	90	2	NB	10
6.23	AgP	90	6	NB	10
6.02	AgP	90	6	NB	10
6.48	AgP	90	6	NB	10
6.88	SQ	90	0.5	SL	50
6.55	SQ	90	0.5	SL	50
6.88	SQ	90	0.5	SL	50
7	SQ	90	1	SL	50
6.74	SQ	90	1	SL	50
6.6	SQ	90	1	SL	50
6.98	SQ	90	2	SL	50
6.85	SQ	90	2	SL	50
6.96	SQ	90	2	SL	50
7.3	SQ	90	6	SL	50
6.91	SQ	90	6	SL	50
6.82	SQ	90	6	SL	50
6.3	SQ	90	0.5	NB	50
6.15	SQ	90	0.5	NB	50
5.7	SQ	90	0.5	NB	50
6.7	SQ	90	1	NB	50
6.02	SQ	90	1	NB	50
6.15	SQ	90	1	NB	50
2.7	SQ	90	2	NB	50
5.93	SQ	90	2	NB	50
5.78	SQ	90	2	NB	50
0	SQ	90	6	NB	50
2.7	SQ	90	6	NB	50
3.74	SQ	90	6	NB	50
6.9	SQ	90	0.5	SL	10
6.65	SQ	90	0.5	SL	10
6.3	SQ	90	0.5	SL	10
6.98	SQ	90	1	SL	10
6.7	SQ	90	1	SL	10
6.54	SQ	90	1	SL	10
7.11	SQ	90	2	SL	10
6.74	SQ	90	2	SL	10
6.88	SQ	90	2	SL	10
7.04	SQ	90	6	SL	10
6.6	SQ	90	6	SL	10
6.74	SQ	90	6	SL	10
6.48	SQ	90	0.5	NB	10
6.16	SQ	90	0.5	NB	10
6.23	SQ	90	0.5	NB	10
6.54	SQ	90	1	NB	10
6.02	SQ	90	1	NB	10
5.98	SQ	90	1	NB	10
6.02	SQ	90	2	NB	10
5.37	SQ	90	2	NB	10
5.54	SQ	90	2	NB	10
3.88	SQ	90	6	NB	10
4.81	SQ	90	6	NB	10
4.65	SQ	90	6	NB	10
6.74	SS	90	0.5	SL	50
6.7	SS	90	0.5	SL	50
7.16	SS	90	0.5	SL	50
6.66	SS	90	1	SL	50
6.93	SS	90	1	SL	50
7.16	SS	90	1	SL	50
6.91	SS	90	2	SL	50
6.85	SS	90	2	SL	50
7.06	SS	90	2	SL	50
6.96	SS	90	6	SL	50
7.04	SS	90	6	SL	50
7.31	SS	90	6	SL	50
6.66	SS	90	0.5	NB	50
6.88	SS	90	0.5	NB	50
6.98	SS	90	0.5	NB	50
6.85	SS	90	1	NB	50
7.08	SS	90	1	NB	50
7.06	SS	90	1	NB	50
6.66	SS	90	2	NB	50
6.82	SS	90	2	NB	50
6.85	SS	90	2	NB	50
6.88	SS	90	6	NB	50
6.4	SS	90	6	NB	50
6.66	SS	90	6	NB	50
6.48	SS	90	0.5	SL	10
6.9	SS	90	0.5	SL	10
7.08	SS	90	0.5	SL	10
6.88	SS	90	1	SL	10
6.98	SS	90	1	SL	10
7.13	SS	90	1	SL	10
6.74	SS	90	2	SL	10
6.7	SS	90	2	SL	10
6.88	SS	90	2	SL	10
6.98	SS	90	6	SL	10
6.95	SS	90	6	SL	10
7.1	SS	90	6	SL	10
6.85	SS	90	0.5	NB	10
6.88	SS	90	0.5	NB	10
6.7	SS	90	0.5	NB	10
6.6	SS	90	1	NB	10
6.88	SS	90	1	NB	10
7.02	SS	90	1	NB	10
6.4	SS	90	2	NB	10
6.48	SS	90	2	NB	10
6.85	SS	90	2	NB	10
5.81	SS	90	6	NB	10
5.48	SS	90	6	NB	10
5.6	SS	90	6	NB	10
6.18	NC	90	0.5	SL	50
6.82	NC	90	0.5	SL	50
7.08	NC	90	0.5	SL	50
6.93	NC	90	0.5	SL	50
6.55	NC	90	0.5	SL	50
6.4	NC	90	0.5	SL	50
6.55	NC	90	1	SL	50
6.91	NC	90	1	SL	50
7.13	NC	90	1	SL	50
7	NC	90	1	SL	50
6.74	NC	90	1	SL	50
6.6	NC	90	1	SL	50
6.88	NC	90	2	SL	50
7	NC	90	2	SL	50
7.16	NC	90	2	SL	50
7.13	NC	90	2	SL	50
6.82	NC	90	2	SL	50
6.55	NC	90	2	SL	50
6.88	NC	90	6	SL	50
7.06	NC	90	6	SL	50
7.27	NC	90	6	SL	50
7.3	NC	90	6	SL	50
6.55	NC	90	6	SL	50
6.74	NC	90	6	SL	50
6.6	NC	90	0.5	NB	50
6.82	NC	90	0.5	NB	50
6.93	NC	90	0.5	NB	50
6.66	NC	90	0.5	NB	50
6.55	NC	90	0.5	NB	50
6.48	NC	90	0.5	NB	50
6.82	NC	90	1	NB	50
6.91	NC	90	1	NB	50
7.13	NC	90	1	NB	50
6.7	NC	90	1	NB	50
6.7	NC	90	1	NB	50
6.55	NC	90	1	NB	50
6.74	NC	90	2	NB	50
6.82	NC	90	2	NB	50
7	NC	90	2	NB	50
6.98	NC	90	2	NB	50
6.66	NC	90	2	NB	50
6.7	NC	90	2	NB	50
6.55	NC	90	6	NB	50
6.82	NC	90	6	NB	50
7	NC	90	6	NB	50
6.82	NC	90	6	NB	50
6.6	NC	90	6	NB	50
6.48	NC	90	6	NB	50
6.81	NC	90	0.5	SL	10
7	NC	90	0.5	SL	10
6.93	NC	90	0.5	SL	10
6.95	NC	90	0.5	SL	10
6.3	NC	90	0.5	SL	10
6.48	NC	90	0.5	SL	10
6.78	NC	90	1	SL	10
6.98	NC	90	1	SL	10
7.19	NC	90	1	SL	10
6.98	NC	90	1	SL	10
6.93	NC	90	1	SL	10
6.6	NC	90	1	SL	10
6.7	NC	90	2	SL	10
7.08	NC	90	2	SL	10
6.81	NC	90	2	SL	10
7.08	NC	90	2	SL	10
6.9	NC	90	2	SL	10
6.6	NC	90	2	SL	10
6.78	NC	90	2	SL	10
6.7	NC	90	6	SL	10
6.74	NC	90	6	SL	10
7.19	NC	90	6	SL	10
7.04	NC	90	6	SL	10
6.54	NC	90	6	SL	10
6.7	NC	90	6	SL	10
6.74	NC	90	0.5	NB	10
6.85	NC	90	0.5	NB	10
6.85	NC	90	0.5	NB	10
6.7	NC	90	0.5	NB	10
6.54	NC	90	0.5	NB	10
6.78	NC	90	0.5	NB	10
6.18	NC	90	1	NB	10
6.6	NC	90	1	NB	10
6.95	NC	90	1	NB	10
6.54	NC	90	1	NB	10
6.54	NC	90	1	NB	10
6.6	NC	90	1	NB	10
6.78	NC	90	2	NB	10
7	NC	90	2	NB	10
7.08	NC	90	2	NB	10
6.4	NC	90	2	NB	10
6.33	NC	90	2	NB	10
6.26	NC	90	2	NB	10
6.23	NC	90	6	NB	10
6.48	NC	90	6	NB	10
6.81	NC	90	6	NB	10
7.29	NC	90	6	NB	10
5.98	NC	90	6	NB	10
6.48	NC	90	6	NB	10
7.02	CuC	50	0.5	SL	50
7.12	CuC	50	0.5	SL	50
6.78	CuC	50	0.5	SL	50
6.96	CuC	50	1	SL	50
7.04	CuC	50	1	SL	50
6.7	CuC	50	1	SL	50
6.85	CuC	50	2	SL	50
6.91	CuC	50	2	SL	50
6.96	CuC	50	2	SL	50
6.48	CuC	50	6	SL	50
6.66	CuC	50	6	SL	50
6.32	CuC	50	6	SL	50
6.3	CuC	50	0.5	NB	50
6.91	CuC	50	0.5	NB	50
6.12	CuC	50	0.5	NB	50
6.28	CuC	50	1	NB	50
6.33	CuC	50	1	NB	50
6.16	CuC	50	1	NB	50
5.74	CuC	50	2	NB	50
5.3	CuC	50	2	NB	50
5.7	CuC	50	2	NB	50
0	CuC	50	6	NB	50
0	CuC	50	6	NB	50
0	CuC	50	6	NB	50
6.88	CuC	50	0.5	SL	10
6.93	CuC	50	0.5	SL	10
7.08	CuC	50	0.5	SL	10
6.9	CuC	50	1	SL	10
7	CuC	50	1	SL	10
6.81	CuC	50	1	SL	10
6.38	CuC	50	2	SL	10
6.28	CuC	50	2	SL	10
6.3	CuC	50	2	SL	10
6.19	CuC	50	6	SL	10
6.22	CuC	50	6	SL	10
6.08	CuC	50	6	SL	10
6.54	CuC	50	0.5	NB	10
6.65	CuC	50	0.5	NB	10
5.9	CuC	50	0.5	NB	10
5.13	CuC	50	1	NB	10
4.88	CuC	50	1	NB	10
4.6	CuC	50	1	NB	10
3.93	CuC	50	2	NB	10
4.24	CuC	50	2	NB	10
4.26	CuC	50	2	NB	10
4	CuC	50	6	NB	10
3	CuC	50	6	NB	10
3.3	CuC	50	6	NB	10
6.96	CuT	50	0.5	SL	50
7.04	CuT	50	0.5	SL	50
6.88	CuT	50	0.5	SL	50
6.78	CuT	50	1	SL	50
7.08	CuT	50	1	SL	50
6.78	CuT	50	1	SL	50
6.98	CuT	50	2	SL	50
7.12	CuT	50	2	SL	50
6.7	CuT	50	2	SL	50
5.88	CuT	50	6	SL	50
6.12	CuT	50	6	SL	50
5.78	CuT	50	6	SL	50
6.82	CuT	50	0.5	NB	50
6.96	CuT	50	0.5	NB	50
6.4	CuT	50	0.5	NB	50
6.88	CuT	50	1	NB	50
7.15	CuT	50	1	NB	50
6.66	CuT	50	1	NB	50
6.38	CuT	50	2	NB	50
7.02	CuT	50	2	NB	50
6.3	CuT	50	2	NB	50
3.96	CuT	50	6	NB	50
4.32	CuT	50	6	NB	50
4.08	CuT	50	6	NB	50
6.78	CuT	50	0.5	SL	10
7.04	CuT	50	0.5	SL	10
6.74	CuT	50	0.5	SL	10
6.93	CuT	50	1	SL	10
6.6	CuT	50	1	SL	10
6.65	CuT	50	1	SL	10
6.32	CuT	50	2	SL	10
6.22	CuT	50	2	SL	10
6.2	CuT	50	2	SL	10
6.3	CuT	50	6	SL	10
6.13	CuT	50	6	SL	10
6.02	CuT	50	6	SL	10
7	CuT	50	0.5	NB	10
6.93	CuT	50	0.5	NB	10
7.19	CuT	50	0.5	NB	10
6.23	CuT	50	1	NB	10
5.6	CuT	50	1	NB	10
6.13	CuT	50	1	NB	10
5.36	CuT	50	2	NB	10
5.16	CuT	50	2	NB	10
5.78	CuT	50	2	NB	10
4.24	CuT	50	6	NB	10
5.65	CuT	50	6	NB	10
5	CuT	50	6	NB	10
7.04	AgC	50	0.5	SL	50
7.19	AgC	50	0.5	SL	50
7.06	AgC	50	0.5	SL	50
6.74	AgC	50	1	SL	50
7.12	AgC	50	1	SL	50
7	AgC	50	1	SL	50
6.78	AgC	50	2	SL	50
7	AgC	50	2	SL	50
7.06	AgC	50	2	SL	50
6.85	AgC	50	6	SL	50
7.16	AgC	50	6	SL	50
7	AgC	50	6	SL	50
6.74	AgC	50	0.5	NB	50
6.74	AgC	50	0.5	NB	50
6.88	AgC	50	0.5	NB	50
6.55	AgC	50	1	NB	50
7.12	AgC	50	1	NB	50
7.04	AgC	50	1	NB	50
6.6	AgC	50	2	NB	50
6.88	AgC	50	2	NB	50
6.4	AgC	50	2	NB	50
5.48	AgC	50	6	NB	50
6.18	AgC	50	6	NB	50
6.31	AgC	50	6	NB	50
6.6	AgC	50	0.5	SL	10
6.93	AgC	50	0.5	SL	10
6.9	AgC	50	0.5	SL	10
6.6	AgC	50	1	SL	10
7.04	AgC	50	1	SL	10
6.9	AgC	50	1	SL	10
6.7	AgC	50	2	SL	10
7.06	AgC	50	2	SL	10
6.85	AgC	50	2	SL	10
6.7	AgC	50	6	SL	10
7.13	AgC	50	6	SL	10
7.08	AgC	50	6	SL	10
6.27	AgC	50	0.5	NB	10
6.95	AgC	50	0.5	NB	10
6.78	AgC	50	0.5	NB	10
6.4	AgC	50	1	NB	10
6.54	AgC	50	1	NB	10
6.48	AgC	50	1	NB	10
6.3	AgC	50	2	NB	10
6.7	AgC	50	2	NB	10
6.48	AgC	50	2	NB	10
6.19	AgC	50	6	NB	10
6.06	AgC	50	6	NB	10
6.28	AgC	50	6	NB	10
6.78	AgP	50	0.5	SL	50
7.13	AgP	50	0.5	SL	50
6.88	AgP	50	0.5	SL	50
6.85	AgP	50	1	SL	50
7.15	AgP	50	1	SL	50
7.02	AgP	50	1	SL	50
6.88	AgP	50	2	SL	50
7.19	AgP	50	2	SL	50
7.08	AgP	50	2	SL	50
6.85	AgP	50	6	SL	50
7.02	AgP	50	6	SL	50
6.93	AgP	50	6	SL	50
6.78	AgP	50	0.5	NB	50
7.04	AgP	50	0.5	NB	50
6.93	AgP	50	0.5	NB	50
6.04	AgP	50	1	NB	50
7.04	AgP	50	1	NB	50
6.98	AgP	50	1	NB	50
6.66	AgP	50	2	NB	50
7.12	AgP	50	2	NB	50
6.78	AgP	50	2	NB	50
5.85	AgP	50	6	NB	50
5.88	AgP	50	6	NB	50
5.98	AgP	50	6	NB	50
6.7	AgP	50	0.5	SL	10
7.13	AgP	50	0.5	SL	10
6.88	AgP	50	0.5	SL	10
6.81	AgP	50	1	SL	10
6.85	AgP	50	1	SL	10
7	AgP	50	1	SL	10
6.78	AgP	50	2	SL	10
7.02	AgP	50	2	SL	10
6.78	AgP	50	2	SL	10
6.78	AgP	50	6	SL	10
7.1	AgP	50	6	SL	10
6.95	AgP	50	6	SL	10
6.48	AgP	50	0.5	NB	10
6.95	AgP	50	0.5	NB	10
6.54	AgP	50	0.5	NB	10
6.27	AgP	50	1	NB	10
6.54	AgP	50	1	NB	10
6.48	AgP	50	1	NB	10
5.93	AgP	50	2	NB	10
6.4	AgP	50	2	NB	10
6.22	AgP	50	2	NB	10
6.04	AgP	50	6	NB	10
6.37	AgP	50	6	NB	10
5.98	AgP	50	6	NB	10
6.48	SQ	50	0.5	SL	50
7.22	SQ	50	0.5	SL	50
6.96	SQ	50	0.5	SL	50
6.78	SQ	50	1	SL	50
7.12	SQ	50	1	SL	50
7.04	SQ	50	1	SL	50
6.88	SQ	50	2	SL	50
6.96	SQ	50	2	SL	50
7.04	SQ	50	2	SL	50
6.82	SQ	50	6	SL	50
7.06	SQ	50	6	SL	50
6.88	SQ	50	6	SL	50
5.66	SQ	50	0.5	NB	50
6.55	SQ	50	0.5	NB	50
6.12	SQ	50	0.5	NB	50
6.04	SQ	50	1	NB	50
6.66	SQ	50	1	NB	50
6.31	SQ	50	1	NB	50
4.66	SQ	50	2	NB	50
0	SQ	50	2	NB	50
4.85	SQ	50	2	NB	50
0	SQ	50	6	NB	50
0	SQ	50	6	NB	50
3	SQ	50	6	NB	50
6.78	SQ	50	0.5	SL	10
7.1	SQ	50	0.5	SL	10
6.98	SQ	50	0.5	SL	10
6.85	SQ	50	1	SL	10
7.04	SQ	50	1	SL	10
7.02	SQ	50	1	SL	10
6.93	SQ	50	2	SL	10
7.11	SQ	50	2	SL	10
6.85	SQ	50	2	SL	10
6.54	SQ	50	6	SL	10
7.02	SQ	50	6	SL	10
6.78	SQ	50	6	SL	10
5.6	SQ	50	0.5	NB	10
6.65	SQ	50	0.5	NB	10
6.32	SQ	50	0.5	NB	10
5.22	SQ	50	1	NB	10
6.08	SQ	50	1	NB	10
5.95	SQ	50	1	NB	10
4.65	SQ	50	2	NB	10
6	SQ	50	2	NB	10
6.13	SQ	50	2	NB	10
4.65	SQ	50	6	NB	10
4.65	SQ	50	6	NB	10
5.37	SQ	50	6	NB	10
7.04	SS	50	0.5	SL	50
7.08	SS	50	0.5	SL	50
6.88	SS	50	0.5	SL	50
6.88	SS	50	1	SL	50
7.08	SS	50	1	SL	50
6.96	SS	50	1	SL	50
6.88	SS	50	2	SL	50
7.08	SS	50	2	SL	50
6.96	SS	50	2	SL	50
6.98	SS	50	6	SL	50
7.02	SS	50	6	SL	50
7.08	SS	50	6	SL	50
6.91	SS	50	0.5	NB	50
7.06	SS	50	0.5	NB	50
6.48	SS	50	0.5	NB	50
6.6	SS	50	1	NB	50
6.91	SS	50	1	NB	50
6.74	SS	50	1	NB	50
6.93	SS	50	2	NB	50
6.93	SS	50	2	NB	50
6.66	SS	50	2	NB	50
6.29	SS	50	6	NB	50
6.06	SS	50	6	NB	50
5.96	SS	50	6	NB	50
6.74	SS	50	0.5	SL	10
6.88	SS	50	0.5	SL	10
6.93	SS	50	0.5	SL	10
6.85	SS	50	1	SL	10
7.04	SS	50	1	SL	10
7.11	SS	50	1	SL	10
6.85	SS	50	2	SL	10
6.85	SS	50	2	SL	10
6.95	SS	50	2	SL	10
6.98	SS	50	6	SL	10
6.93	SS	50	6	SL	10
6.85	SS	50	6	SL	10
6.78	SS	50	0.5	NB	10
6.65	SS	50	0.5	NB	10
6.13	SS	50	0.5	NB	10
6.24	SS	50	1	NB	10
5.78	SS	50	1	NB	10
6.08	SS	50	1	NB	10
6.2	SS	50	2	NB	10
6.02	SS	50	2	NB	10
5.95	SS	50	2	NB	10
5.95	SS	50	6	NB	10
5.7	SS	50	6	NB	10
5.48	SS	50	6	NB	10
6.96	NC	50	0.5	SL	50
7.15	NC	50	0.5	SL	50
6.78	NC	50	0.5	SL	50
6.74	NC	50	0.5	SL	50
7.1	NC	50	0.5	SL	50
6.93	NC	50	0.5	SL	50
6.74	NC	50	1	SL	50
7.13	NC	50	1	SL	50
6.74	NC	50	1	SL	50
6.93	NC	50	1	SL	50
7.27	NC	50	1	SL	50
7.13	NC	50	1	SL	50
7.06	NC	50	2	SL	50
7	NC	50	2	SL	50
6.78	NC	50	2	SL	50
6.85	NC	50	2	SL	50
7.18	NC	50	2	SL	50
6.93	NC	50	2	SL	50
6.82	NC	50	6	SL	50
7.06	NC	50	6	SL	50
6.88	NC	50	6	SL	50
7.1	NC	50	6	SL	50
7.18	NC	50	6	SL	50
6.98	NC	50	6	SL	50
6.78	NC	50	0.5	NB	50
7.04	NC	50	0.5	NB	50
6.48	NC	50	0.5	NB	50
6.48	NC	50	0.5	NB	50
6.91	NC	50	0.5	NB	50
6.82	NC	50	0.5	NB	50
6.82	NC	50	1	NB	50
6.98	NC	50	1	NB	50
6.48	NC	50	1	NB	50
6.74	NC	50	1	NB	50
6.98	NC	50	1	NB	50
7.08	NC	50	1	NB	50
6.98	NC	50	2	NB	50
6.91	NC	50	2	NB	50
6.55	NC	50	2	NB	50
6.7	NC	50	2	NB	50
7.02	NC	50	2	NB	50
7.08	NC	50	2	NB	50
6.12	NC	50	6	NB	50
6.48	NC	50	6	NB	50
6.02	NC	50	6	NB	50
6.08	NC	50	6	NB	50
5.7	NC	50	6	NB	50
6.6	NC	50	6	NB	50
7.06	NC	50	0.5	SL	10
7.1	NC	50	0.5	SL	10
6.65	NC	50	0.5	SL	10
6.7	NC	50	0.5	SL	10
7.13	NC	50	0.5	SL	10
6.98	NC	50	0.5	SL	10
6.6	NC	50	1	SL	10
7.06	NC	50	1	SL	10
6.65	NC	50	1	SL	10
6.78	NC	50	1	SL	10
6.95	NC	50	1	SL	10
7.06	NC	50	1	SL	10
6.74	NC	50	2	SL	10
7	NC	50	2	SL	10
6.85	NC	50	2	SL	10
6.54	NC	50	2	SL	10
7.02	NC	50	2	SL	10
6.85	NC	50	2	SL	10
6.85	NC	50	6	SL	10
6.95	NC	50	6	SL	10
6.88	NC	50	6	SL	10
6.6	NC	50	6	SL	10
7.15	NC	50	6	SL	10
6.74	NC	50	6	SL	10
6.65	NC	50	0.5	NB	10
6.85	NC	50	0.5	NB	10
6.54	NC	50	0.5	NB	10
6.06	NC	50	0.5	NB	10
6.78	NC	50	0.5	NB	10
6.19	NC	50	0.5	NB	10
6.06	NC	50	1	NB	10
6.1	NC	50	1	NB	10
5.95	NC	50	1	NB	10
5.98	NC	50	1	NB	10
6.88	NC	50	1	NB	10
6.18	NC	50	1	NB	10
6.19	NC	50	2	NB	10
6.11	NC	50	2	NB	10
6.11	NC	50	2	NB	10
5.65	NC	50	2	NB	10
6.93	NC	50	2	NB	10
6.48	NC	50	2	NB	10
6.04	NC	50	6	NB	10
5.88	NC	50	6	NB	10
6.2	NC	50	6	NB	10
5.93	NC	50	6	NB	10
6.16	NC	50	6	NB	10
5.85	NC	50	6	NB	10
6.96	CuC	20	0.5	SL	50
7.13	CuC	20	0.5	SL	50
6.78	CuC	20	0.5	SL	50
7.02	CuC	20	1	SL	50
7.13	CuC	20	1	SL	50
6.6	CuC	20	1	SL	50
6.91	CuC	20	2	SL	50
6.96	CuC	20	2	SL	50
6.6	CuC	20	2	SL	50
6.96	CuC	20	6	SL	50
7.02	CuC	20	6	SL	50
6.82	CuC	20	6	SL	50
6.3	CuC	20	0.5	NB	50
6.6	CuC	20	0.5	NB	50
6.4	CuC	20	0.5	NB	50
6.27	CuC	20	1	NB	50
6.66	CuC	20	1	NB	50
6.22	CuC	20	1	NB	50
6	CuC	20	2	NB	50
5.32	CuC	20	2	NB	50
5.66	CuC	20	2	NB	50
4.28	CuC	20	6	NB	50
4.13	CuC	20	6	NB	50
4.18	CuC	20	6	NB	50
6.93	CuC	20	0.5	SL	10
6.93	CuC	20	0.5	SL	10
6.81	CuC	20	0.5	SL	10
6.85	CuC	20	1	SL	10
6.74	CuC	20	1	SL	10
6.78	CuC	20	1	SL	10
6.95	CuC	20	2	SL	10
6.78	CuC	20	2	SL	10
6.81	CuC	20	2	SL	10
6.81	CuC	20	6	SL	10
6.93	CuC	20	6	SL	10
6.54	CuC	20	6	SL	10
5.9	CuC	20	0.5	NB	10
6.04	CuC	20	0.5	NB	10
5.95	CuC	20	0.5	NB	10
5.74	CuC	20	1	NB	10
5.78	CuC	20	1	NB	10
5.4	CuC	20	1	NB	10
5.31	CuC	20	2	NB	10
5.4	CuC	20	2	NB	10
5.48	CuC	20	2	NB	10
4.81	CuC	20	6	NB	10
4.93	CuC	20	6	NB	10
4.32	CuC	20	6	NB	10
6.93	CuT	20	0.5	SL	50
7.18	CuT	20	0.5	SL	50
6.82	CuT	20	0.5	SL	50
6.93	CuT	20	1	SL	50
6.91	CuT	20	1	SL	50
6.6	CuT	20	1	SL	50
6.98	CuT	20	2	SL	50
7	CuT	20	2	SL	50
6.88	CuT	20	2	SL	50
6.74	CuT	20	6	SL	50
6.74	CuT	20	6	SL	50
6.55	CuT	20	6	SL	50
6.82	CuT	20	0.5	NB	50
6.78	CuT	20	0.5	NB	50
6.55	CuT	20	0.5	NB	50
6.82	CuT	20	1	NB	50
6.85	CuT	20	1	NB	50
6.7	CuT	20	1	NB	50
6.55	CuT	20	2	NB	50
6.38	CuT	20	2	NB	50
6.4	CuT	20	2	NB	50
5.19	CuT	20	6	NB	50
5.78	CuT	20	6	NB	50
5.32	CuT	20	6	NB	50
6.98	CuT	20	0.5	SL	10
6.78	CuT	20	0.5	SL	10
6.9	CuT	20	0.5	SL	10
6.78	CuT	20	1	SL	10
6.93	CuT	20	1	SL	10
6.81	CuT	20	1	SL	10
6.88	CuT	20	2	SL	10
6.81	CuT	20	2	SL	10
6.65	CuT	20	2	SL	10
6.7	CuT	20	6	SL	10
7.02	CuT	20	6	SL	10
6.85	CuT	20	6	SL	10
6.19	CuT	20	0.5	NB	10
6.29	CuT	20	0.5	NB	10
5.6	CuT	20	0.5	NB	10
6.29	CuT	20	1	NB	10
6.15	CuT	20	1	NB	10
6.16	CuT	20	1	NB	10
5.36	CuT	20	2	NB	10
5.93	CuT	20	2	NB	10
6.33	CuT	20	2	NB	10
6	CuT	20	6	NB	10
5.9	CuT	20	6	NB	10
5.78	CuT	20	6	NB	10
7.1	AgC	20	0.5	SL	50
7.35	AgC	20	0.5	SL	50
7.12	AgC	20	0.5	SL	50
6.93	AgC	20	1	SL	50
7.21	AgC	20	1	SL	50
7.15	AgC	20	1	SL	50
7.06	AgC	20	2	SL	50
7.19	AgC	20	2	SL	50
7.02	AgC	20	2	SL	50
6.82	AgC	20	6	SL	50
7.19	AgC	20	6	SL	50
6.96	AgC	20	6	SL	50
6.7	AgC	20	0.5	NB	50
6.82	AgC	20	0.5	NB	50
6.93	AgC	20	0.5	NB	50
6.82	AgC	20	1	NB	50
7.08	AgC	20	1	NB	50
6.78	AgC	20	1	NB	50
6.78	AgC	20	2	NB	50
6.48	AgC	20	2	NB	50
6.48	AgC	20	2	NB	50
6.3	AgC	20	6	NB	50
6.13	AgC	20	6	NB	50
6.19	AgC	20	6	NB	50
7	AgC	20	0.5	SL	10
7.08	AgC	20	0.5	SL	10
7.1	AgC	20	0.5	SL	10
6.93	AgC	20	1	SL	10
7.24	AgC	20	1	SL	10
6.93	AgC	20	1	SL	10
6.78	AgC	20	2	SL	10
6.9	AgC	20	2	SL	10
6.74	AgC	20	2	SL	10
7	AgC	20	6	SL	10
7.11	AgC	20	6	SL	10
7.04	AgC	20	6	SL	10
6.88	AgC	20	0.5	NB	10
6.98	AgC	20	0.5	NB	10
6.9	AgC	20	0.5	NB	10
6.85	AgC	20	1	NB	10
7.02	AgC	20	1	NB	10
6.78	AgC	20	1	NB	10
6.54	AgC	20	2	NB	10
6.93	AgC	20	2	NB	10
6.35	AgC	20	2	NB	10
6.74	AgC	20	6	NB	10
6.6	AgC	20	6	NB	10
7.57	AgC	20	6	NB	10
7	AgP	20	0.5	SL	50
7.26	AgP	20	0.5	SL	50
7.13	AgP	20	0.5	SL	50
7.02	AgP	20	1	SL	50
7.22	AgP	20	1	SL	50
7.08	AgP	20	1	SL	50
6.93	AgP	20	2	SL	50
7.02	AgP	20	2	SL	50
7.04	AgP	20	2	SL	50
6.98	AgP	20	6	SL	50
7.16	AgP	20	6	SL	50
6.93	AgP	20	6	SL	50
6.82	AgP	20	0.5	NB	50
7.04	AgP	20	0.5	NB	50
6.91	AgP	20	0.5	NB	50
6.93	AgP	20	1	NB	50
6.98	AgP	20	1	NB	50
6.93	AgP	20	1	NB	50
6.98	AgP	20	2	NB	50
6.82	AgP	20	2	NB	50
6.7	AgP	20	2	NB	50
6.48	AgP	20	6	NB	50
6.3	AgP	20	6	NB	50
6.15	AgP	20	6	NB	50
7.08	AgP	20	0.5	SL	10
7.18	AgP	20	0.5	SL	10
7.08	AgP	20	0.5	SL	10
7.04	AgP	20	1	SL	10
7.23	AgP	20	1	SL	10
7.04	AgP	20	1	SL	10
7.06	AgP	20	2	SL	10
7.11	AgP	20	2	SL	10
7	AgP	20	2	SL	10
6.81	AgP	20	6	SL	10
7.22	AgP	20	6	SL	10
7	AgP	20	6	SL	10
6.95	AgP	20	0.5	NB	10
7.08	AgP	20	0.5	NB	10
6.65	AgP	20	0.5	NB	10
6.7	AgP	20	1	NB	10
6.9	AgP	20	1	NB	10
6.4	AgP	20	1	NB	10
6.78	AgP	20	2	NB	10
6.81	AgP	20	2	NB	10
6.43	AgP	20	2	NB	10
6.7	AgP	20	6	NB	10
6.78	AgP	20	6	NB	10
6.6	AgP	20	6	NB	10
7.12	SQ	20	0.5	SL	50
7.12	SQ	20	0.5	SL	50
6.96	SQ	20	0.5	SL	50
7.08	SQ	20	1	SL	50
7.04	SQ	20	1	SL	50
7	SQ	20	1	SL	50
7.1	SQ	20	2	SL	50
7.16	SQ	20	2	SL	50
7.04	SQ	20	2	SL	50
7.18	SQ	20	6	SL	50
7.08	SQ	20	6	SL	50
7	SQ	20	6	SL	50
6.55	SQ	20	0.5	NB	50
6.55	SQ	20	0.5	NB	50
6.55	SQ	20	0.5	NB	50
6.35	SQ	20	1	NB	50
6.18	SQ	20	1	NB	50
5.91	SQ	20	1	NB	50
3.48	SQ	20	2	NB	50
0	SQ	20	2	NB	50
6.12	SQ	20	2	NB	50
7.04	SQ	20	2	NB	50
5.96	SQ	20	2	NB	50
5.55	SQ	20	6	NB	50
4.74	SQ	20	6	NB	50
5.21	SQ	20	6	NB	50
5.16	SQ	20	6	NB	50
5.6	SQ	20	6	NB	50
7.02	SQ	20	0.5	SL	10
7.27	SQ	20	0.5	SL	10
6.98	SQ	20	0.5	SL	10
7.06	SQ	20	1	SL	10
7.24	SQ	20	1	SL	10
6.93	SQ	20	1	SL	10
6.95	SQ	20	2	SL	10
7.15	SQ	20	2	SL	10
6.93	SQ	20	2	SL	10
7.02	SQ	20	6	SL	10
6.9	SQ	20	6	SL	10
6.88	SQ	20	6	SL	10
6.85	SQ	20	0.5	NB	10
6.54	SQ	20	0.5	NB	10
6.78	SQ	20	0.5	NB	10
6.65	SQ	20	1	NB	10
6.7	SQ	20	1	NB	10
6.48	SQ	20	1	NB	10
6.06	SQ	20	2	NB	10
6.48	SQ	20	2	NB	10
6.28	SQ	20	2	NB	10
5.85	SQ	20	6	NB	10
6.4	SQ	20	6	NB	10
6.3	SQ	20	6	NB	10
6.82	SS	20	0.5	SL	50
7.22	SS	20	0.5	SL	50
6.7	SS	20	0.5	SL	50
6.78	SS	20	1	SL	50
7.04	SS	20	1	SL	50
6.74	SS	20	1	SL	50
6.98	SS	20	2	SL	50
6.98	SS	20	2	SL	50
6.85	SS	20	2	SL	50
6.93	SS	20	6	SL	50
7.16	SS	20	6	SL	50
6.98	SS	20	6	SL	50
6.74	SS	20	0.5	NB	50
6.98	SS	20	0.5	NB	50
6.66	SS	20	0.5	NB	50
6.88	SS	20	1	NB	50
6.74	SS	20	1	NB	50
6.66	SS	20	1	NB	50
6.66	SS	20	2	NB	50
6.7	SS	20	2	NB	50
6.7	SS	20	2	NB	50
6.15	SS	20	6	NB	50
6.18	SS	20	6	NB	50
6.35	SS	20	6	NB	50
6.78	SS	20	0.5	SL	10
6.54	SS	20	0.5	SL	10
6.7	SS	20	0.5	SL	10
6.74	SS	20	1	SL	10
6.74	SS	20	1	SL	10
6.7	SS	20	1	SL	10
6.74	SS	20	2	SL	10
6.85	SS	20	2	SL	10
6.74	SS	20	2	SL	10
6.9	SS	20	6	SL	10
6.85	SS	20	6	SL	10
6.78	SS	20	6	SL	10
6.27	SS	20	0.5	NB	10
6.48	SS	20	0.5	NB	10
7.18	SS	20	0.5	NB	10
6.1	SS	20	1	NB	10
6.16	SS	20	1	NB	10
6.3	SS	20	1	NB	10
6.06	SS	20	2	NB	10
6.15	SS	20	2	NB	10
6.23	SS	20	2	NB	10
5.85	SS	20	6	NB	10
5.88	SS	20	6	NB	10
6	SS	20	6	NB	10
6.78	NC	20	0.5	SL	50
7	NC	20	0.5	SL	50
6.96	NC	20	0.5	SL	50
7.1	NC	20	0.5	SL	50
7.22	NC	20	0.5	SL	50
7.1	NC	20	0.5	SL	50
6.88	NC	20	1	SL	50
7.02	NC	20	1	SL	50
6.66	NC	20	1	SL	50
6.98	NC	20	1	SL	50
7.18	NC	20	1	SL	50
7.16	NC	20	1	SL	50
6.98	NC	20	2	SL	50
6.98	NC	20	2	SL	50
6.91	NC	20	2	SL	50
6.98	NC	20	2	SL	50
7.18	NC	20	2	SL	50
7.22	NC	20	2	SL	50
6.78	NC	20	6	SL	50
7.04	NC	20	6	SL	50
6.78	NC	20	6	SL	50
7.02	NC	20	6	SL	50
7.19	NC	20	6	SL	50
6.96	NC	20	6	SL	50
6.74	NC	20	0.5	NB	50
6.74	NC	20	0.5	NB	50
6.7	NC	20	0.5	NB	50
6.85	NC	20	0.5	NB	50
7.04	NC	20	0.5	NB	50
7	NC	20	0.5	NB	50
6.6	NC	20	1	NB	50
6.93	NC	20	1	NB	50
6.7	NC	20	1	NB	50
6.96	NC	20	1	NB	50
6.88	NC	20	1	NB	50
6.85	NC	20	1	NB	50
6.3	NC	20	2	NB	50
7.02	NC	20	2	NB	50
6.88	NC	20	2	NB	50
6.85	NC	20	2	NB	50
6.88	NC	20	2	NB	50
6.48	NC	20	2	NB	50
6.13	NC	20	2	NB	50
6.27	NC	20	6	NB	50
6.36	NC	20	6	NB	50
6.06	NC	20	6	NB	50
6.74	NC	20	6	NB	50
6.23	NC	20	6	NB	50
6.23	NC	20	6	NB	50
6.48	NC	20	6	NB	50
7.02	NC	20	0.5	SL	10
6.88	NC	20	0.5	SL	10
6.78	NC	20	0.5	SL	10
6.98	NC	20	0.5	SL	10
7.08	NC	20	0.5	SL	10
6.95	NC	20	0.5	SL	10
6.98	NC	20	1	SL	10
6.81	NC	20	1	SL	10
6.81	NC	20	1	SL	10
6.98	NC	20	1	SL	10
7.1	NC	20	1	SL	10
6.98	NC	20	1	SL	10
6.93	NC	20	2	SL	10
6.93	NC	20	2	SL	10
6.85	NC	20	2	SL	10
7	NC	20	2	SL	10
7.11	NC	20	2	SL	10
6.98	NC	20	2	SL	10
7	NC	20	6	SL	10
6.93	NC	20	6	SL	10
6.7	NC	20	6	SL	10
7.08	NC	20	6	SL	10
7.13	NC	20	6	SL	10
6.9	NC	20	6	SL	10
6.2	NC	20	0.5	NB	10
6.32	NC	20	0.5	NB	10
6.15	NC	20	0.5	NB	10
6.74	NC	20	0.5	NB	10
6.6	NC	20	0.5	NB	10
6.6	NC	20	0.5	NB	10
6.08	NC	20	1	NB	10
6.23	NC	20	1	NB	10
6.4	NC	20	1	NB	10
6.35	NC	20	1	NB	10
6.78	NC	20	1	NB	10
6.7	NC	20	1	NB	10
5.93	NC	20	2	NB	10
6.22	NC	20	2	NB	10
6.02	NC	20	2	NB	10
6.74	NC	20	2	NB	10
6.65	NC	20	2	NB	10
6.35	NC	20	2	NB	10
5.98	NC	20	6	NB	10
6.15	NC	20	6	NB	10
5.74	NC	20	6	NB	10
6.08	NC	20	6	NB	10
6.6	NC	20	6	NB	10
6.08	NC	20	6	NB	10
6.49	0.47 BI	90	0	SL/NB	50
6.49	0.47 BI	90	0	SL/NB	50
6.73	0.47 BI	90	0	SL/NB	50
6.67	0.47 BI	90	0	SL/NB	50
6.75	0.47 BI	90	0	SL/NB	50
6.94	0.47 BI	90	0	SL/NB	50
7.01	0.47 BI	90	0	SL/NB	50
6.89	0.47 BI	90	0	SL/NB	50
6.74	0.47 BI	90	0	SL/NB	50
6.72	0.47 BI	90	0	SL/NB	50
6.78	0.47 BI	90	0	SL/NB	50
6.54	0.47 BI	90	0	SL/NB	50
6.54	0.47 BI	90	0	SL/NB	50
6.54	0.47 BI	90	0	SL/NB	50
6.42	0.47 BI	90	0	SL/NB	50
6.59	0.47 BI	90	0	SL/NB	50
6.71	0.47 BI	90	0	SL/NB	50
6.7	0.47 BI	90	0	SL/NB	50
6.84	0.47 BI	90	0	SL/NB	50
6.82	0.47 BI	90	0	SL/NB	50
7.02	0.47 BI	90	0	SL/NB	50
6.95	0.47 BI	90	0	SL/NB	50
6.63	0.47 BI	90	0	SL/NB	50
6.7	0.47 BI	90	0	SL/NB	50
6.54	0.47 BI	90	0	SL/NB	50
6.48	0.47 BI	90	0	SL/NB	50
6.35	0.47 BI	90	0	SL/NB	50
6.48	0.47 BI	90	0	SL/NB	50
6.53	0.47 BI	90	0	SL/NB	50
6.42	0.47 BI	90	0	SL/NB	50
6.7	0.47 BI	90	0	SL/NB	50
6.64	0.47 BI	90	0	SL/NB	50
6.87	0.47 BI	90	0	SL/NB	50
6.72	0.47 BI	90	0	SL/NB	50
7.02	0.47 BI	90	0	SL/NB	50
6.9	0.47 BI	90	0	SL/NB	50
6.85	0.47 BI	90	0	SL/NB	50
6.57	0.47 BI	90	0	SL/NB	50
6.6	0.47 BI	90	0	SL/NB	50
6.57	0.47 BI	90	0	SL/NB	50
6.68	0.47 BI	90	0	SL/NB	50
6.24	0.47 BI	90	0	SL/NB	50
6.62	0.47 BI	50	0	SL/NB	50
6.69	0.47 BI	50	0	SL/NB	50
6.84	0.47 BI	50	0	SL/NB	50
6.8	0.47 BI	50	0	SL/NB	50
6.64	0.47 BI	50	0	SL/NB	50
6.62	0.47 BI	50	0	SL/NB	50
6.7	0.47 BI	50	0	SL/NB	50
6.76	0.47 BI	50	0	SL/NB	50
6.44	0.47 BI	50	0	SL/NB	50
7.44	0.47 BI	50	0	SL/NB	50
7.24	0.47 BI	50	0	SL/NB	50
6.95	0.47 BI	50	0	SL/NB	50
6.88	0.47 BI	50	0	SL/NB	50
6.73	0.47 BI	50	0	SL/NB	50
6.82	0.47 BI	50	0	SL/NB	50
6.86	0.47 BI	50	0	SL/NB	50
6.77	0.47 BI	50	0	SL/NB	50
6.71	0.47 BI	50	0	SL/NB	50
6.8	0.47 BI	50	0	SL/NB	50
6.82	0.47 BI	50	0	SL/NB	50
6.67	0.47 BI	50	0	SL/NB	50
6.7	0.47 BI	50	0	SL/NB	50
6.53	0.47 BI	50	0	SL/NB	50
6.83	0.47 BI	50	0	SL/NB	50
6.54	0.47 BI	50	0	SL/NB	50
7.24	0.47 BI	50	0	SL/NB	50
7.24	0.47 BI	50	0	SL/NB	50
7.01	0.47 BI	50	0	SL/NB	50
6.85	0.47 BI	50	0	SL/NB	50
6.76	0.47 BI	50	0	SL/NB	50
6.48	0.47 BI	50	0	SL/NB	50
7.18	0.47 BI	50	0	SL/NB	50
7.18	0.47 BI	50	0	SL/NB	50
7.01	0.47 BI	50	0	SL/NB	50
6.93	0.47 BI	50	0	SL/NB	50
6.86	0.47 BI	20	0	SL/NB	50
6.92	0.47 BI	20	0	SL/NB	50
7.3	0.47 BI	20	0	SL/NB	50
6.88	0.47 BI	20	0	SL/NB	50
6.81	0.47 BI	20	0	SL/NB	50
6.99	0.47 BI	20	0	SL/NB	50
6.98	0.47 BI	20	0	SL/NB	50
6.86	0.47 BI	20	0	SL/NB	50
7.4	0.47 BI	20	0	SL/NB	50
7.1	0.47 BI	20	0	SL/NB	50
6.99	0.47 BI	20	0	SL/NB	50
6.8	0.47 BI	20	0	SL/NB	50
6.89	0.47 BI	20	0	SL/NB	50
6.8	0.47 BI	20	0	SL/NB	50
7.18	0.47 BI	20	0	SL/NB	50
7.18	0.47 BI	20	0	SL/NB	50
6.97	0.47 BI	20	0	SL/NB	50
6.78	0.47 BI	20	0	SL/NB	50
6.9	0.47 BI	20	0	SL/NB	50
6.8	0.47 BI	20	0	SL/NB	50
7.18	0.47 BI	20	0	SL/NB	50
7	0.47 BI	20	0	SL/NB	50
6.85	0.47 BI	20	0	SL/NB	50
6.6	0.47 BI	20	0	SL/NB	50
6.89	0.47 BI	20	0	SL/NB	50
6.93	0.47 BI	20	0	SL/NB	50
7.24	0.47 BI	20	0	SL/NB	50
7.24	0.47 BI	20	0	SL/NB	50
6.86	0.47 BI	20	0	SL/NB	50
6.93	0.47 BI	20	0	SL/NB	50
6.94	0.47 BI	20	0	SL/NB	50
6.72	0.47 BI	20	0	SL/NB	50
7.3	0.47 BI	20	0	SL/NB	50
7.24	0.47 BI	20	0	SL/NB	50
6.89	0.47 BI	20	0	SL/NB	50
6.83	0.47 BI	20	0	SL/NB	50
7.02	0.47 BI	20	0	SL/NB	50
6.99	0.47 BI	20	0	SL/NB	50
7.01	0.47 BI	20	0	SL/NB	50
6.44	2.34 BI	90	0	SL/NB	10
6.65	2.34 BI	90	0	SL/NB	10
6.8	2.34 BI	90	0	SL/NB	10
6.88	2.34 BI	90	0	SL/NB	10
6.89	2.34 BI	90	0	SL/NB	10
7.02	2.34 BI	90	0	SL/NB	10
6.9	2.34 BI	90	0	SL/NB	10
6.78	2.34 BI	90	0	SL/NB	10
6.85	2.34 BI	90	0	SL/NB	10
6.4	2.34 BI	90	0	SL/NB	10
6.54	2.34 BI	90	0	SL/NB	10
6.54	2.34 BI	90	0	SL/NB	10
6.4	2.34 BI	90	0	SL/NB	10
6.4	2.34 BI	90	0	SL/NB	10
6.6	2.34 BI	90	0	SL/NB	10
6.63	2.34 BI	90	0	SL/NB	10
6.86	2.34 BI	90	0	SL/NB	10
6.92	2.34 BI	90	0	SL/NB	10
6.9	2.34 BI	90	0	SL/NB	10
6.92	2.34 BI	90	0	SL/NB	10
6.93	2.34 BI	90	0	SL/NB	10
6.7	2.34 BI	90	0	SL/NB	10
6.74	2.34 BI	90	0	SL/NB	10
6.78	2.34 BI	90	0	SL/NB	10
6.85	2.34 BI	90	0	SL/NB	10
6.48	2.34 BI	90	0	SL/NB	10
6.46	2.34 BI	90	0	SL/NB	10
6.65	2.34 BI	90	0	SL/NB	10
6.7	2.34 BI	90	0	SL/NB	10
6.81	2.34 BI	90	0	SL/NB	10
6.83	2.34 BI	90	0	SL/NB	10
6.85	2.34 BI	90	0	SL/NB	10
6.99	2.34 BI	90	0	SL/NB	10
7.09	2.34 BI	90	0	SL/NB	10
6.65	2.34 BI	90	0	SL/NB	10
6.81	2.34 BI	90	0	SL/NB	10
6.93	2.34 BI	90	0	SL/NB	10
6.88	2.34 BI	90	0	SL/NB	10
6.4	2.34 BI	90	0	SL/NB	10
6.6	2.34 BI	90	0	SL/NB	10
6.48	2.34 BI	90	0	SL/NB	10
6.54	2.34 BI	90	0	SL/NB	10
6.8	2.34 BI	50	0	SL/NB	10
6.9	2.34 BI	50	0	SL/NB	10
6.85	2.34 BI	50	0	SL/NB	10
7.01	2.34 BI	50	0	SL/NB	10
6.81	2.34 BI	50	0	SL/NB	10
6.9	2.34 BI	50	0	SL/NB	10
6.81	2.34 BI	50	0	SL/NB	10
6.7	2.34 BI	50	0	SL/NB	10
6.85	2.34 BI	50	0	SL/NB	10
7.1	2.34 BI	50	0	SL/NB	10
6.93	2.34 BI	50	0	SL/NB	10
6.93	2.34 BI	50	0	SL/NB	10
6.88	2.34 BI	50	0	SL/NB	10
6.85	2.34 BI	50	0	SL/NB	10
6.95	2.34 BI	50	0	SL/NB	10
7.01	2.34 BI	50	0	SL/NB	10
6.89	2.34 BI	50	0	SL/NB	10
6.78	2.34 BI	50	0	SL/NB	10
6.95	2.34 BI	50	0	SL/NB	10
6.65	2.34 BI	50	0	SL/NB	10
6.98	2.34 BI	50	0	SL/NB	10
7	2.34 BI	50	0	SL/NB	10
6.9	2.34 BI	50	0	SL/NB	10
6.9	2.34 BI	50	0	SL/NB	10
6.83	2.34 BI	50	0	SL/NB	10
6.92	2.34 BI	50	0	SL/NB	10
6.93	2.34 BI	50	0	SL/NB	10
7.11	2.34 BI	50	0	SL/NB	10
6.8	2.34 BI	50	0	SL/NB	10
6.78	2.34 BI	50	0	SL/NB	10
7.02	2.34 BI	50	0	SL/NB	10
7.04	2.34 BI	50	0	SL/NB	10
7.02	2.34 BI	50	0	SL/NB	10
7.1	2.34 BI	50	0	SL/NB	10
6.93	2.34 BI	50	0	SL/NB	10
6.85	2.34 BI	50	0	SL/NB	10
6.81	2.34 BI	20	0	SL/NB	10
6.93	2.34 BI	20	0	SL/NB	10
7.13	2.34 BI	20	0	SL/NB	10
7.23	2.34 BI	20	0	SL/NB	10
7.04	2.34 BI	20	0	SL/NB	10
7.06	2.34 BI	20	0	SL/NB	10
6.93	2.34 BI	20	0	SL/NB	10
6.81	2.34 BI	20	0	SL/NB	10
6.95	2.34 BI	20	0	SL/NB	10
7.22	2.34 BI	20	0	SL/NB	10
6.78	2.34 BI	20	0	SL/NB	10
6.65	2.34 BI	20	0	SL/NB	10
7	2.34 BI	20	0	SL/NB	10
6.98	2.34 BI	20	0	SL/NB	10
7.15	2.34 BI	20	0	SL/NB	10
7.29	2.34 BI	20	0	SL/NB	10
6.9	2.34 BI	20	0	SL/NB	10
6.93	2.34 BI	20	0	SL/NB	10
6.88	2.34 BI	20	0	SL/NB	10
6.93	2.34 BI	20	0	SL/NB	10
7.04	2.34 BI	20	0	SL/NB	10
7.19	2.34 BI	20	0	SL/NB	10
6.85	2.34 BI	20	0	SL/NB	10
6.93	2.34 BI	20	0	SL/NB	10
6.95	2.34 BI	20	0	SL/NB	10
7.15	2.34 BI	20	0	SL/NB	10
7.15	2.34 BI	20	0	SL/NB	10
7.29	2.34 BI	20	0	SL/NB	10
7.08	2.34 BI	20	0	SL/NB	10
7.1	2.34 BI	20	0	SL/NB	10
7.06	2.34 BI	20	0	SL/NB	10
7.1	2.34 BI	20	0	SL/NB	10
7.16	2.34 BI	20	0	SL/NB	10
7.23	2.34 BI	20	0	SL/NB	10
6.98	2.34 BI	20	0	SL/NB	10
7.04	2.34 BI	20	0	SL/NB	10

## Sheet: Figure 3
Contact angle Theta E
86.4	CuC
64.2	CuC
61.4	CuC
81.8	CuC
70.2	CuC
67.6	CuC
84	CuC
71.9	CuC
99.2	CuT
116.7	CuT
108.6	CuT
135	CuT
102	CuT
81.9	CuT
91.8	CuT
108.2	CuT
90.2	AgC
88	AgC
93.2	AgC
82.9	AgC
84.8	AgC
84.2	AgC
89.5	AgC
88.4	AgC
64.4	AgP
73.2	AgP
67.6	AgP
68.7	AgP
71.5	AgP
62.3	AgP
64.4	AgP
69.6	AgP
81	SQ
74.4	SQ
77.4	SQ
86.2	SQ
78	SQ
82.1	SQ
65.8	SQ
68.6	SQ
101.5	SS
89.2	SS
87.8	SS
87.8	SS
93.2	SS
109.6	SS
90.8	SS
93.3	SS
72.8	NC
70.5	NC
73.2	NC
66.6	NC
65	NC
77.4	NC
73	NC
68.9	NC

## Sheet: Figure S4
Log10CFU(surface)	Surface	RH	Exposure, h	Environment	Drop size	Cleaning cycles
6.91	NC	90	1	SL	50
7.04	NC	90	1	SL	50
6.9	NC	90	1	SL	50
7.06	AgC	90	1	SL	50	1
6.96	AgC	90	1	SL	50	1
6.9	AgC	90	1	SL	50	1
6.96	AgC	90	1	SL	50	2
7.02	AgC	90	1	SL	50	2
6.93	AgC	90	1	SL	50	2
6.82	AgC	90	1	SL	50	3
6.91	AgC	90	1	SL	50	3
7.02	AgC	90	1	SL	50	3
6.66	AgC	90	1	SL	50	4
6.4	AgC	90	1	SL	50	4
5.98	AgC	90	1	SL	50	4
7.06	AgC	90	1	SL	50	5
5.91	AgC	90	1	SL	50	5
6.85	AgC	90	1	SL	50	5
5.66	AgC	90	1	SL	50	6
5.93	AgC	90	1	SL	50	6
6.02	AgC	90	1	SL	50	6
6.93	AgC	90	1	SL	50	7
6.02	AgC	90	1	SL	50	7
5.95	AgC	90	1	SL	50	7
5.74	AgC	90	1	SL	50	8
5.3	AgC	90	1	SL	50	8
5.9	AgC	90	1	SL	50	8
6.98	AgC	90	1	SL	50	9
6.78	AgC	90	1	SL	50	9
5.74	AgC	90	1	SL	50	9
5.82	AgC	90	1	SL	50	10
5.91	AgC	90	1	SL	50	10
5.65	AgC	90	1	SL	50	10

## Sheet: Figure 8
SS, 1:500 NB	CuC, 1:500 NB	SS, 1x soil load	CuC, 1x soil load	SS, 0.1x soil load	CuC, 0.1x soil load	SS, 0.01x soil load	CuC, 0.01x soil load	SS, 1x yeast extract	CuC, 1x yeast extract
6.48	1.48	6.85	6.6	6.7	6.4	6.74	4.04	6.74	6.88
6.54	1.48	6.88	6.4	6.9	6.3	6.78	3	6.95	6.78
6.65	1.48	6.78	6.81	6.9	6.9	6.65	3.98	6.95	7.06
6.3	1.6	6.81	6.7	6.7	6.7	6.54	2.73	6.78	6.85
6.48	2.08	6.88	6.54	6.85	6.85	6.6	1.48	6.88	6.74
6.13	1.48
6.1	2.81
6.1	1.7
